# Supplementary material for: About the existence of common determinants of gene expression in the porcine liver and skeletal muscle
Source: BMC Genomics. 2019 Jun 24;20:518. doi: 10.1186/s12864-019-5889-5 (PMC6591854; doi:10.1186/s12864-019-5889-5)
Supplement: Supplementary file 1 — Table S1. List of genes that are differentially expressed (DE) in the gluteus medius muscle and the liver (q-value < 0.05). (XLSX 353 kb) [file 12864_2019_5889_MOESM1_ESM.xlsx]

## Sheet: Table S1 list DE GM_vs_LIVER
Table S1 List of genes that are differentially expressed (DE) in the gluteus medius muscle and the liver (q-value < 0.05)
A positive log2FC value indicates that a gene is overexpressed in the GM muscle
Probe	Gene (porcine.db)	Gene (Biomart)	log2FC	P-value	q-value
Ssc.16850.1.S1_at	BIN1	BIN1	5.34004	4.85443e-202	2.21216e-198
Ssc.3005.1.S1_at	SORD	SORD	-5.82018	1.52237e-188	3.46871e-185
Ssc.21985.1.S1_at	PPP1R1A	PPP1R1A	5.67378	3.69763e-187	5.6167e-184
Ssc.13616.1.S1_at	ZNF106	ZNF106	4.94963	1.40188e-186	1.5971e-183
Ssc.8309.1.A1_at	HSD17B13	HSD17B13	-5.53947	3.34152e-183	3.04546e-180
Ssc.807.1.S1_at	APOA1	APOA1	-5.88476	1.64209e-182	1.24717e-179
Ssc.9655.1.A1_at	YBX3	YBX3	3.82713	7.84703e-182	5.10842e-179
Ssc.20571.2.S1_a_at	TPM2	TPM2	6.0254	8.55889e-181	4.87536e-178
Ssc.6928.1.A1_at		ALDH1A1	-5.73277	7.13225e-180	3.6113e-177
Ssc.22111.1.S1_at	PPP3CB	PPP3CB	3.77493	4.28003e-178	1.95041e-175
Ssc.13891.1.A1_at	RGN	RGN	-6.12646	5.6806e-177	2.35332e-174
Ssc.17275.1.A1_at	VAPA	VAPA	2.73898	3.22316e-175	1.224e-172
Ssc.864.1.S1_at	CFH		-6.68185	8.98636e-175	3.15006e-172
Ssc.12198.1.A1_at	CYB5A	CYB5A	-4.08328	3.41052e-174	1.11012e-171
Ssc.1881.1.S2_at	EIF1	EIF1	3.0157	1.22367e-173	3.71751e-171
Ssc.957.1.S1_at	SERPING1	SERPING1	-4.01368	7.95798e-173	2.26653e-170
Ssc.2062.1.A1_at	BZW2	BZW2	4.11481	5.68527e-172	1.52399e-169
Ssc.983.1.S1_at	LOC445464	C1R	-4.63794	7.16675e-171	1.81438e-168
Ssc.11992.1.A1_at	CLU	CLU	-5.31839	2.50435e-168	6.00649e-166
Ssc.13817.1.A1_at		VDAC3	2.97755	9.63538e-168	2.19542e-165
Ssc.1494.1.S1_at	RARRES2	RARRES2	-4.36151	6.69913e-167	1.45371e-164
Ssc.865.2.A1_at	CERS2	CERS2	-3.60844	2.98062e-166	6.17395e-164
Ssc.18746.1.S1_at	LOC100626707		-4.52916	5.54114e-166	1.09787e-163
Ssc.3210.1.A1_at	PAICS		-4.11894	9.44097e-165	1.79261e-162
Ssc.13616.2.S1_at	ZNF106	ZNF106	4.45495	1.35859e-164	2.47644e-162
Ssc.13777.2.S1_at		TMEM97	-4.16565	3.71828e-164	6.51701e-162
Ssc.3402.1.S1_at			2.6743	6.93893e-162	1.17114e-159
Ssc.1320.1.A1_at	LGALS1	LGALS1	4.66831	2.36314e-160	3.846e-158
Ssc.13805.1.S1_at	AMOT	AMOT	4.26985	3.91002e-160	6.14412e-158
Ssc.8236.1.S1_at	RIDA	RIDA	-4.51488	1.09596e-158	1.66476e-156
Ssc.13807.1.S1_at	TCAP	TCAP	4.80367	2.70868e-157	3.98177e-155
Ssc.15736.1.S2_at	TMBIM6	TMBIM6	-2.33126	2.21742e-156	3.15774e-154
Ssc.7506.1.S1_at	CHCHD3		3.09566	6.27656e-155	8.66736e-153
Ssc.6375.1.A1_at		MAP3K20	4.56523	1.52987e-154	2.05048e-152
Ssc.14942.1.S1_s_at	GAPDH		2.78543	1.6699e-154	2.17422e-152
Ssc.4717.1.S1_at			4.16033	2.05705e-154	2.60388e-152
Ssc.9202.1.A1_at	DCAF6	DCAF6	3.02621	4.18643e-153	5.1561e-151
Ssc.777.1.S1_at	HSD11B1	HSD11B1	-4.7069	9.05345e-153	1.0857e-150
Ssc.12715.1.S1_s_at	C9H1orf21	C1orf21	4.23771	1.21147e-152	1.38016e-150
Ssc.997.1.S1_at		KDELR2	-2.85268	1.20694e-152	1.38016e-150
Ssc.13826.1.S1_at	LDHA		4.67652	5.41192e-152	6.01515e-150
Ssc.13628.1.A1_at		CALM1	3.39806	1.41724e-151	1.5377e-149
Ssc.10857.1.A1_at	ERLIN1		-2.71238	6.23697e-151	6.60974e-149
Ssc.1104.1.S1_at	PYGL	PYGL	-2.76014	1.5191e-150	1.5733e-148
Ssc.16577.1.A1_at	ACOX2	ACOX2	-4.04572	4.30417e-150	4.35869e-148
Ssc.18476.2.S1_a_at	SSH2		2.79661	2.75016e-149	2.72445e-147
Ssc.8148.1.S1_at		PTTG1IP	-2.73729	4.12527e-149	3.99976e-147
Ssc.10237.1.S1_at	LOC100155338	HSPB8	4.28029	9.24349e-149	8.77553e-147
Ssc.17237.1.A1_at			4.8552	1.14229e-147	1.06233e-145
Ssc.1177.1.S1_at	C1S	C1S	-3.59365	1.61077e-147	1.46806e-145
Ssc.960.1.S1_at	CANX	CANX	-2.613	2.65093e-147	2.36869e-145
Ssc.22761.1.S1_at	CFL2	CFL2	3.72885	7.48742e-147	6.56157e-145
Ssc.5730.2.A1_at	KPNA1	KPNA1	3.14363	1.1221e-146	9.64794e-145
Ssc.18478.1.S1_at		FYCO1	3.19756	4.00178e-145	3.37706e-143
Ssc.14942.1.S1_at	GAPDH		1.36728	5.04563e-145	4.18054e-143
Ssc.4501.1.A1_at	RILPL1	RILPL1	3.56472	7.4293e-145	6.04559e-143
Ssc.1099.1.S1_at	LAMC1	LAMC1	3.25888	6.7815e-144	5.42163e-142
Ssc.20538.1.A1_at	C7H6orf125	UQCC2	2.59448	1.74591e-143	1.37174e-141
Ssc.29223.1.A1_at	NDUFB1		2.0959	2.50767e-143	1.93686e-141
Ssc.2375.1.S1_at	GPI	GPI	3.19762	2.56974e-143	1.95172e-141
Ssc.16743.1.S1_at	FN1	FN1	-3.45683	3.02501e-143	2.25983e-141
Ssc.21986.1.S1_at		ZBTB18	2.97914	5.46304e-143	4.01533e-141
Ssc.7106.1.S1_at	CDO1	CDO1	-5.08261	9.841e-143	7.11832e-141
Ssc.21607.1.A1_at	LOC100624077		-3.65752	1.21995e-142	8.68643e-141
Ssc.183.1.S1_at	GSTO1	GSTO1	-3.29362	2.16721e-142	1.51938e-140
Ssc.11609.1.A1_at	ASNS	ASNS	4.51555	1.35946e-141	9.38643e-140
Ssc.5658.1.S1_at	COPS4		2.24788	2.24104e-141	1.52424e-139
Ssc.15727.1.A1_at	SC5D	SC5D	-5.05081	1.13251e-140	7.58946e-139
Ssc.10931.1.S1_at	CRYAB	CRYAB	4.4069	1.40831e-140	9.30097e-139
Ssc.9245.1.S1_at	GALM	GALM	-2.84942	1.81275e-140	1.1801e-138
Ssc.3458.1.A1_at	ACSL5	ACSL5	-3.98748	1.85538e-140	1.19084e-138
Ssc.10454.1.A1_at	MAN2A1	MAN2A1	-3.55654	2.34117e-140	1.48176e-138
Ssc.7292.1.S1_at		BPGM	3.72563	1.0333e-139	6.45035e-138
Ssc.18221.1.S1_at	KIAA0368	ECPAS	2.23264	2.74326e-139	1.68933e-137
Ssc.808.1.S1_at	LOC100524103	PCCA	-2.80242	1.28684e-138	7.81881e-137
Ssc.14480.1.S1_at	CAMK2D	CAMK2D	2.60329	2.75099e-138	1.64951e-136
Ssc.3567.1.S1_at	RAPGEF1	RAPGEF1	2.04478	3.18245e-138	1.88343e-136
Ssc.16539.1.S1_at	LOC100517784	ANKRD13A	-2.75959	4.0608e-138	2.37245e-136
Ssc.29024.1.S1_at		MAN1A1	-4.45629	4.83107e-138	2.78673e-136
Ssc.12797.2.A1_at		PSME4	3.14263	9.72151e-138	5.53762e-136
Ssc.21107.2.S1_at	CANX	CANX	-2.22913	1.29729e-137	7.29845e-136
Ssc.20989.1.A1_at		SLC40A1	-3.42428	2.27821e-137	1.25082e-135
Ssc.1225.1.S1_at	ACAA1	ACAA1	-3.75666	2.26382e-137	1.25082e-135
Ssc.3518.1.S1_at			-4.34022	3.22696e-137	1.75063e-135
Ssc.1006.1.S1_at	PGM1	PGM1	2.50626	9.60242e-137	5.14802e-135
Ssc.22154.1.A1_at		SLC30A1	-3.83401	1.99553e-136	1.0574e-134
Ssc.6040.1.S1_at	AP2B1	AP2B1	3.90793	2.19285e-136	1.1486e-134
Ssc.11072.1.S1_at	ATF4	ATF4	2.82492	4.66175e-136	2.41404e-134
Ssc.1199.1.A1_at	HSD17B4	HSD17B4	-3.01816	5.49783e-136	2.81501e-134
Ssc.10793.1.A1_at	SDC2		-3.37786	3.45969e-135	1.75176e-133
Ssc.922.2.S1_at	NDUFV2	NDUFV2	2.17384	5.98842e-135	2.99882e-133
Ssc.2977.1.S1_at	SH3GLB1	SH3GLB1	2.59843	6.92486e-135	3.43007e-133
Ssc.1018.1.S1_at	CAT	CAT	-2.18077	8.63476e-135	4.23103e-133
Ssc.2399.1.A1_at	LMAN1	LMAN1	-2.5291	1.00507e-134	4.87245e-133
Ssc.26407.1.S1_at		USP28	2.9481	1.19315e-134	5.72335e-133
Ssc.10949.1.S1_at		NIPSNAP2	3.08337	2.66062e-134	1.26296e-132
Ssc.8536.1.A1_at	ZFAND5	ZFAND5	2.33263	6.22038e-134	2.9223e-132
Ssc.17250.1.S1_a_at	QDPR		-3.66335	7.75954e-134	3.60819e-132
Ssc.13830.1.S1_at		CDC34	2.99042	1.1459e-133	5.27459e-132
Ssc.7239.1.S1_a_at	ADSL	ADSL	3.0923	4.21385e-133	1.92025e-131
Ssc.22641.2.S1_a_at	ATP2A2	ATP2A2	3.30858	1.7708e-132	7.98963e-131
Ssc.1108.1.S1_at	NDUFA8	NDUFA8	2.40652	3.17205e-132	1.41716e-130
Ssc.16989.1.A1_at	CAV1	CAV1	3.60899	5.40338e-132	2.3906e-130
Ssc.8003.1.S1_at	MTMR4	MTMR4	-3.07428	1.43597e-131	6.29201e-130
Ssc.11079.1.A1_at	RNASE4	RNASE4	-3.51575	1.54114e-131	6.68856e-130
Ssc.53.1.S1_at	OSTF1	OSTF1	-2.74767	2.70511e-131	1.16294e-129
Ssc.1649.1.A1_at			2.34222	4.00673e-131	1.70642e-129
Ssc.12457.1.S1_at	JPT1	JPT1	2.38071	4.51906e-131	1.8989e-129
Ssc.5952.1.A1_at		BTD	-2.60086	4.54203e-131	1.8989e-129
Ssc.23145.1.A1_at	LOC397181		-3.96983	8.14986e-131	3.37627e-129
Ssc.12715.1.S1_at	C9H1orf21	C1orf21	3.71702	2.17958e-130	8.94807e-129
Ssc.11694.1.S1_at	ID2	ID2	-3.66876	3.19678e-130	1.30069e-128
Ssc.9084.1.S1_at	ACOX1	ACOX1	-2.42358	3.93379e-130	1.58639e-128
Ssc.16646.1.S1_at			-1.97056	1.33809e-129	5.34886e-128
Ssc.6709.1.S1_at	LGMN	LGMN	-2.83991	1.81586e-129	7.19556e-128
Ssc.6868.1.A1_at	LOC100516606	COX7A2L	-1.60654	7.00615e-129	2.75233e-127
Ssc.16732.1.S2_at	VDAC1		1.54147	9.67886e-129	3.76979e-127
Ssc.16315.1.S1_at			2.31316	1.01348e-128	3.91393e-127
Ssc.5784.1.S1_at	NAXD	NAXD	-2.39555	1.23029e-128	4.7113e-127
Ssc.5604.1.S1_at		PROS1	-4.55205	1.41165e-128	5.36075e-127
Ssc.20219.1.S1_at			2.33339	1.47477e-128	5.55417e-127
Ssc.26803.1.S1_at		VWA8	-2.30478	2.0268e-128	7.57059e-127
Ssc.11516.1.S1_at		CALM1	2.52563	2.5329e-128	9.38408e-127
Ssc.4507.1.A1_at		MFN2	2.25481	3.47352e-128	1.27652e-126
Ssc.2872.2.S1_at	SUMF1	SUMF1	-2.51474	7.65211e-128	2.78965e-126
Ssc.2028.1.S1_at	ATP6V1F	ATP6V1F	1.89869	7.82168e-128	2.82884e-126
Ssc.4158.1.S1_at	HPRT1		-3.00658	1.35265e-127	4.85358e-126
Ssc.31189.1.S1_at	CHPT1	CHPT1	-1.90231	1.47676e-127	5.25748e-126
Ssc.14544.1.S1_at	FOLR2	FOLR2	-3.40937	1.64506e-127	5.81127e-126
Ssc.29060.1.S1_at	F11R		-2.13934	2.33586e-127	8.18807e-126
Ssc.11670.2.S1_at	PERP	PERP	-3.40474	2.40374e-127	8.36172e-126
Ssc.3758.1.A1_at	LOC100158119	SLC39A9	-1.95331	2.81832e-127	9.72962e-126
Ssc.3601.1.S1_at	LOC100524873		2.33565	5.29085e-127	1.81281e-125
Ssc.3276.1.S1_at	HACD3	HACD3	-2.97446	9.86206e-127	3.35384e-125
Ssc.19562.1.S1_at	GSTZ1	GSTZ1	-2.39265	1.56867e-126	5.29512e-125
Ssc.16084.1.S2_at	ARPP19	MYO5A	2.31992	1.96725e-126	6.59175e-125
Ssc.7386.1.A1_at	PABPC4	PABPC4	2.06454	2.64634e-126	8.80247e-125
Ssc.5374.1.A1_at	LOC100627474	SMIM14	-3.49748	3.56799e-126	1.17821e-124
Ssc.935.1.S1_at	PGK1	PGK1	3.31173	4.18736e-126	1.37279e-124
Ssc.973.1.A1_at	FAM149A	FAM149A	-3.59477	8.20617e-126	2.65711e-124
Ssc.9064.1.A1_at	C9H11orf54	C11orf54	-3.83003	8.22147e-126	2.65711e-124
Ssc.2642.1.S1_at	TST	TST	-2.52436	1.76969e-125	5.67919e-124
Ssc.13954.1.A1_at	LOC100738624	OTUD1	4.57157	3.4782e-125	1.1084e-123
Ssc.7998.1.S1_at	FXR1	FXR1	4.06731	5.70378e-125	1.80501e-123
Ssc.5846.1.S1_at	CAPN2	CAPN2	2.40851	7.56161e-125	2.37643e-123
Ssc.16549.1.S1_at	LAMP1	LAMP1	-1.56165	1.24634e-124	3.89013e-123
Ssc.1013.1.A1_at	MGST1	MGST1	-5.1651	1.49482e-124	4.63395e-123
Ssc.18222.1.S1_at		BTBD6	2.51254	1.9058e-124	5.86806e-123
Ssc.18185.1.S1_at		HYPK	2.0319	2.41865e-124	7.39717e-123
Ssc.18334.1.S1_at	UBL4A	UBL4A	1.9714	2.69211e-124	8.17864e-123
Ssc.24030.1.S1_at		MAST4	2.82674	2.83058e-124	8.54236e-123
Ssc.12899.1.S1_at	SERP1	SERP1	-3.22622	2.86927e-124	8.60216e-123
Ssc.2491.1.S1_at		CAMK2G	2.05556	7.94031e-124	2.36497e-122
Ssc.15397.1.S1_at	LMCD1	LMCD1	4.65196	1.17402e-123	3.47405e-122
Ssc.2339.1.S1_at	DDT	DDT	-2.53935	1.29397e-123	3.80427e-122
Ssc.818.1.S1_at	LOC100737280	RAF1	1.94701	1.36911e-123	3.99937e-122
Ssc.1181.1.S1_at	CTSB	CTSB	-1.76698	2.77571e-123	8.05663e-122
Ssc.14117.1.A1_at	DEPDC7	TCP11L1	-3.27704	4.3691e-123	1.26013e-121
Ssc.13832.1.S1_at	LOC100738771	AGL	3.57595	5.02347e-123	1.43975e-121
Ssc.20570.1.S1_at	ACAD11	ACAD11	-2.65178	8.56858e-123	2.44044e-121
Ssc.22988.1.S1_at			-3.26326	1.45876e-122	4.12892e-121
Ssc.3817.1.A1_at	PFDN1	PFDN1	1.62829	5.81129e-122	1.63469e-120
Ssc.12546.1.A1_at		LONP2	-2.02451	6.36711e-122	1.78006e-120
Ssc.3723.1.S1_at	ALDH9A1	ALDH9A1	-2.84751	8.40554e-122	2.33561e-120
Ssc.16589.1.S1_at	COL6A3	COL6A3	2.8724	8.84179e-122	2.44194e-120
Ssc.4804.1.S1_at	AGT	AGT	-3.49286	1.08187e-121	2.96993e-120
Ssc.229.1.S1_at	FMO1	FMO1	-3.63572	1.12333e-121	3.06527e-120
Ssc.2485.1.S1_at	SDC2		-3.38671	1.67903e-121	4.55436e-120
Ssc.2803.1.S1_at	HINT2	SPAG8	-1.9447	1.00029e-120	2.69724e-119
Ssc.5038.1.S1_at	LGR4	LGR4	-3.36845	1.10738e-120	2.96843e-119
Ssc.10695.1.A1_at	ACSS3	ACSS3	-3.03895	1.17744e-120	3.13776e-119
Ssc.19911.1.S1_at			4.56327	1.37083e-120	3.63189e-119
Ssc.20926.1.S1_at		GLUD1	-2.23284	1.59155e-120	4.19232e-119
Ssc.1892.1.S1_at	SYPL1		1.8838	1.78294e-120	4.66945e-119
Ssc.8547.1.A1_at		E2F6	2.40525	2.26632e-120	5.90151e-119
Ssc.17610.2.A1_at			2.77963	3.3808e-120	8.75358e-119
Ssc.6339.1.A1_at		DHTKD1	-2.68809	4.77879e-120	1.23034e-118
Ssc.10466.1.A1_at	LIMCH1	LIMCH1	3.02368	8.56663e-120	2.19315e-118
Ssc.16894.1.S1_at	ARF2		2.27196	1.14758e-119	2.92151e-118
Ssc.19911.2.S1_at			3.97487	1.65592e-119	4.19224e-118
Ssc.19533.1.S1_at	PLIN4	PLIN4	3.03669	1.74887e-119	4.4031e-118
Ssc.8148.2.S1_a_at		PTTG1IP	-2.32097	1.79673e-119	4.49874e-118
Ssc.23760.1.S1_at		ECSIT	1.69097	2.23874e-119	5.57484e-118
Ssc.11043.1.A1_at	TEX2	TEX2	1.67567	2.38976e-119	5.91856e-118
Ssc.24209.1.S1_at	MAMDC4	MAMDC4	2.47146	2.84829e-119	7.01602e-118
Ssc.17315.1.S1_at	EIF3I	EIF3I	2.30364	2.9093e-119	7.12778e-118
Ssc.24970.2.S1_at	DIRC2		1.83755	4.2058e-119	1.02491e-117
Ssc.23009.1.S1_at			2.09369	9.03344e-119	2.18965e-117
Ssc.13637.1.A1_at		PRKCA	2.88452	9.10218e-119	2.19464e-117
Ssc.3715.3.A1_at		OXA1L	1.98256	2.19661e-118	5.26839e-117
Ssc.22840.1.S1_at	MKLN1	MKLN1	1.41999	2.95717e-118	7.05541e-117
Ssc.12925.1.A1_at	PDIA6	PDIA6	-2.07467	4.89026e-118	1.16067e-116
Ssc.7626.1.A1_at	PLEKHB2		1.84224	5.45769e-118	1.28864e-116
Ssc.8137.1.A1_at	STRADB	STRADB	2.79295	6.42225e-118	1.50857e-116
Ssc.7572.1.A1_at	ACADSB	ACADSB	-2.79004	7.27212e-118	1.69944e-116
Ssc.17540.1.S1_at			2.13223	1.40505e-117	3.26674e-116
Ssc.2950.1.S1_at	MRPL17	MRPL17	1.89193	1.57666e-117	3.64712e-116
Ssc.9721.1.A1_at	ASB8	ASB8	2.17031	1.89133e-117	4.35293e-116
Ssc.3899.1.S1_at	RRBP1	RRBP1	-3.02673	2.27184e-117	5.2024e-116
Ssc.15702.1.S1_at	GSTK1	GSTK1	-2.10294	3.65184e-117	8.32072e-116
Ssc.16583.1.S1_at			-2.73433	4.51703e-117	1.02409e-115
Ssc.7677.1.A1_at	NUDT4		2.81564	6.57195e-117	1.47529e-115
Ssc.29623.1.A1_at		RNF144A	-2.72291	6.54513e-117	1.47529e-115
Ssc.21604.1.A1_at	SNU13	SNU13	1.75725	7.44993e-117	1.66418e-115
Ssc.22535.1.A1_at		PIP4K2B	2.16169	7.61027e-117	1.69171e-115
Ssc.2281.1.S1_at		DYRK1A	1.33128	1.55598e-116	3.44204e-115
Ssc.5315.1.S1_at	COX6B		1.34597	2.00118e-116	4.40549e-115
Ssc.5103.1.A1_at	OSER1	OSER1	2.31374	2.04687e-116	4.48441e-115
Ssc.13562.1.A1_at	PANK1	PANK1	-3.10794	2.67555e-116	5.83371e-115
Ssc.20648.1.S1_at	ASL		-3.45685	2.76762e-116	6.00573e-115
Ssc.24943.1.S1_at	NDUFA11	NDUFA11	1.94999	3.99151e-116	8.62053e-115
Ssc.4147.1.S1_at			3.4098	4.9574e-116	1.06561e-114
Ssc.1856.1.A1_at	ACAA2	ACAA2	-2.57108	9.10147e-116	1.9472e-114
Ssc.30659.1.A1_at	SLAIN2	SLAIN2	2.2886	9.16322e-116	1.95125e-114
Ssc.3708.1.S1_at	NDUFA12		1.91433	9.61295e-116	2.0375e-114
Ssc.5237.1.S1_a_at		PSMD11	1.58994	1.14357e-115	2.41262e-114
Ssc.9742.1.S1_s_at	LOC100156967	COX5A	2.66664	1.60242e-115	3.36507e-114
Ssc.13398.1.S1_at			1.45994	1.68898e-115	3.53058e-114
Ssc.2449.1.S1_at	IDH2	IDH2	1.98228	2.41989e-115	5.03536e-114
Ssc.2654.1.S1_at	MRPL51	MRPL51	1.89272	2.47755e-115	5.1319e-114
Ssc.29447.1.A1_at	CCDC6	CCDC6	1.98551	2.81712e-115	5.80888e-114
Ssc.2312.1.S1_at	NDUFS8	NDUFS8	2.30815	3.71479e-115	7.62535e-114
Ssc.14490.1.S1_at	PTGR1	PTGR1	-3.64668	6.88672e-115	1.4073e-113
Ssc.383.1.S1_at	HOPX		-3.01735	8.46132e-115	1.72135e-113
Ssc.16896.1.A1_at	ARL6IP1		-2.75854	1.09045e-114	2.20853e-113
Ssc.6549.1.S1_at	TNFAIP1	TNFAIP1	-2.38377	1.52871e-114	3.08244e-113
Ssc.31047.1.A1_s_at	APOO		3.00545	1.62877e-114	3.25539e-113
Ssc.20598.1.A1_at		P4HB	-2.54851	1.62498e-114	3.25539e-113
Ssc.6727.1.S1_at	IPO5	IPO5	1.8606	2.36992e-114	4.71604e-113
Ssc.13668.1.A1_a_at	UCHL3	UCHL3	3.14228	3.57825e-114	7.08959e-113
Ssc.31175.1.S1_at	AUTS2		-2.36456	6.45183e-114	1.27277e-112
Ssc.13948.1.S1_at	STBD1		2.59605	6.63517e-114	1.3033e-112
Ssc.308.1.S2_at	HSP90B1		-2.73585	7.37571e-114	1.44254e-112
Ssc.11165.1.S1_at		SEC31A	-1.75078	1.35712e-113	2.6429e-112
Ssc.8428.1.S1_at	MINOS1		2.19861	1.38043e-113	2.67686e-112
Ssc.4645.1.A1_at			-2.78024	1.54636e-113	2.98593e-112
Ssc.7483.1.A1_at	CHTOP	CHTOP	2.17545	2.12238e-113	4.08089e-112
Ssc.17478.1.A1_at	NFIA		-1.70022	2.22431e-113	4.25889e-112
Ssc.1198.2.A1_at	PCMT1	PCMT1	3.17143	3.04804e-113	5.81167e-112
Ssc.25282.1.S1_at	SH3BP5	SH3BP5	2.66568	3.6248e-113	6.88259e-112
Ssc.13237.1.A1_at	ALDH3A2	ALDH3A2	-2.52344	3.70795e-113	7.01127e-112
Ssc.5070.1.A1_at	CCNG1	CCNG1	3.82912	4.01846e-113	7.567e-112
Ssc.8479.1.A1_at	SELENOP	SELENOP	-2.22465	4.34021e-113	8.13923e-112
Ssc.886.1.S1_at	LOC100511690	CYC1	1.90628	6.12259e-113	1.14347e-111
Ssc.29750.1.A1_at	TP53INP1	TP53INP1	-3.52197	7.0801e-113	1.3169e-111
Ssc.7563.1.A1_at	DPY19L3	DPY19L3	-2.96132	1.19148e-112	2.20715e-111
Ssc.21060.1.A1_at	GOLIM4	GOLIM4	-3.65847	1.27483e-112	2.35198e-111
Ssc.9683.1.A1_at	TNFSF10	TNFSF10	-3.9883	1.33638e-112	2.4556e-111
Ssc.16708.1.A1_at	PON2	PON2	-1.83111	1.48682e-112	2.72107e-111
Ssc.6540.1.S1_at		ALKBH5	1.74744	1.88132e-112	3.42927e-111
Ssc.5338.1.S1_at		KPNA4	2.31629	1.92221e-112	3.48984e-111
Ssc.13528.1.A1_at			2.55957	3.35827e-112	6.07288e-111
Ssc.1238.1.S1_at	CYB5R1	CYB5R1	2.20481	4.9459e-112	8.90848e-111
Ssc.12373.1.S1_at	FTL	FTL	-1.64986	6.99713e-112	1.25535e-110
Ssc.7555.1.S1_at	FKBP3	FKBP3	3.77198	7.97072e-112	1.42441e-110
Ssc.16315.1.S2_at	LOC100738034		3.3103	8.81485e-112	1.56911e-110
Ssc.25129.1.A1_at	MID1IP1	MID1IP1	2.83578	1.1079e-111	1.96447e-110
Ssc.10324.1.A1_at			-1.61779	1.139e-111	2.01179e-110
Ssc.2516.3.S1_a_at	SLC5A6	SLC5A6	-3.23427	1.52888e-111	2.69e-110
Ssc.6432.1.A1_at	EGLN1	EGLN1	2.87368	2.03239e-111	3.56216e-110
Ssc.5062.1.S1_at	SELENOW	SELENOW	3.09594	2.14873e-111	3.75163e-110
Ssc.1051.1.S1_at			-1.57724	3.41952e-111	5.94762e-110
Ssc.2166.1.A1_at	GCLC	GCLC	-3.39607	4.15124e-111	7.19286e-110
Ssc.14141.1.A1_at	SETD3	SETD3	1.55502	4.76263e-111	8.22095e-110
Ssc.10819.1.S1_at	NIT2	NIT2	-2.22372	6.14394e-111	1.05653e-109
Ssc.9416.2.A1_at	AKIRIN2	AKIRIN2	1.73759	8.46528e-111	1.45024e-109
Ssc.30813.1.A1_at	LOC102166028	PPA2	-1.8412	8.58103e-111	1.46456e-109
Ssc.19090.1.A1_at		SETD7	2.51235	1.05616e-110	1.79587e-109
Ssc.11677.1.A1_at	SLC25A3	RF00563	1.88692	1.17534e-110	1.99108e-109
Ssc.2274.1.A1_at	EFNA1	EFNA1	-2.36383	1.6442e-110	2.77504e-109
Ssc.17523.2.S1_a_at	MRPL33		2.64519	2.60352e-110	4.37794e-109
Ssc.13357.1.A1_at	LOC100523015	COMMD6	2.79807	2.99834e-110	5.02332e-109
Ssc.21860.2.S2_at	PTMA		-2.1233	3.12822e-110	5.22172e-109
Ssc.6742.1.A1_at		SCP2	-2.84912	3.51798e-110	5.85089e-109
Ssc.23542.1.A1_at	LOC100522775	NDUFB11	2.24024	3.67783e-110	6.0945e-109
Ssc.26482.1.A1_at	ECHDC2	ECHDC2	-2.59783	4.93332e-110	8.14533e-109
Ssc.17766.1.A1_at			3.51955	5.26914e-110	8.6684e-109
Ssc.13948.2.A1_a_at	STBD1		2.64721	5.88911e-110	9.65348e-109
Ssc.12797.1.S1_at			3.19489	7.36327e-110	1.20267e-108
Ssc.775.1.S1_at	FAM162A	FAM162A	2.00476	7.90658e-110	1.2868e-108
Ssc.6494.1.A1_at	TMEM205	TMEM205	-2.45334	1.04564e-109	1.69572e-108
Ssc.785.1.S1_at	COMT	COMT	-2.28923	1.06657e-109	1.72353e-108
Ssc.3883.2.S1_a_at	ELOC	ELOC	1.79265	1.31059e-109	2.11037e-108
Ssc.9059.1.A1_at	UBC		1.94589	1.4032e-109	2.25155e-108
Ssc.2932.1.A1_at		TEAD1	2.94167	1.46076e-109	2.33568e-108
Ssc.9035.1.A1_at	PRSS23	PRSS23	2.23755	1.52255e-109	2.42597e-108
Ssc.15634.3.A1_s_at	CSNK2A1		1.57995	1.60853e-109	2.55402e-108
Ssc.5824.2.S1_a_at	NRDC	NRDC	1.5234	1.64179e-109	2.59779e-108
Ssc.4047.2.S1_at		CAPZA2	2.76391	1.98889e-109	3.13612e-108
Ssc.9470.1.S1_at	ZHX1	ZHX1	-2.15601	2.08223e-109	3.27197e-108
Ssc.1943.1.S1_at	ASB13	ASB13	-2.16898	4.56924e-109	7.15534e-108
Ssc.8231.1.A1_at	LYPLA1		-1.55317	1.67399e-108	2.61246e-107
Ssc.7315.1.S1_at	NDUFA4		1.6834	1.69837e-108	2.64145e-107
Ssc.1005.2.S1_at	LOC733637		2.76893	1.72211e-108	2.66928e-107
Ssc.1412.1.S1_at	BOD1		1.97773	2.30863e-108	3.56625e-107
Ssc.13895.1.A1_at		PECR	-2.2159	3.11432e-108	4.79458e-107
Ssc.3226.1.A1_at	DAP		-1.84047	6.24628e-108	9.58393e-107
Ssc.17203.1.A1_at	CTSS	CTSS	-3.26886	6.56122e-108	1.00334e-106
Ssc.9839.1.S1_at	LOC100154783	PPIB	-2.21699	7.44825e-108	1.13517e-106
Ssc.18285.1.S1_at	CUEDC2	CUEDC2	1.70324	1.66401e-107	2.52763e-106
Ssc.2054.1.A1_at	UXS1	UXS1	2.18559	2.12421e-107	3.21595e-106
Ssc.30702.1.S1_s_at	MAMDC4	MAMDC4	2.11688	4.40949e-107	6.65366e-106
Ssc.4475.1.S1_at	SEPHS2		-1.84252	5.76944e-107	8.67701e-106
Ssc.4521.2.S1_at	PRPS2		-2.04126	6.95868e-107	1.04311e-105
Ssc.7247.1.S1_at	RAC3	RAC1	1.84786	1.01608e-106	1.51813e-105
Ssc.9592.1.A1_at	TMEM59	TMEM59	-1.6535	1.10126e-106	1.64001e-105
Ssc.1681.1.S1_at	NDUFS7	NDUFS7	2.24573	1.29984e-106	1.92944e-105
Ssc.1193.1.A1_at	LOC100627792	KPNA3	2.26428	1.34764e-106	1.99389e-105
Ssc.19350.1.S1_at	IER5	IER5	2.69762	1.64173e-106	2.42115e-105
Ssc.17625.1.A1_at	NTPCR	NTPCR	1.84647	1.68517e-106	2.47721e-105
Ssc.8208.1.A1_at	GPAM		-4.41484	1.72329e-106	2.52509e-105
Ssc.11338.1.S1_a_at		GLRX5	-1.97745	1.88195e-106	2.74873e-105
Ssc.4121.1.S1_at	C3H16orf72	C16orf72	2.21064	1.96902e-106	2.86672e-105
Ssc.12390.1.S1_at	SOD1	SOD1	-1.60631	2.18201e-106	3.16669e-105
Ssc.1165.1.S1_at	PDIA3		-2.44957	2.90252e-106	4.19899e-105
Ssc.25806.1.S1_at	BCL2L13	BCL2L13	1.44971	4.71533e-106	6.79993e-105
Ssc.4123.1.S1_at	PSMC2	PSMC2	1.67324	6.55115e-106	9.41754e-105
Ssc.20956.1.S1_at	NDUFA3		1.71492	1.09158e-105	1.56425e-104
Ssc.11575.1.A1_at		DUSP22	1.92084	1.25007e-105	1.78576e-104
Ssc.9766.2.S1_at			-1.74857	1.3129e-105	1.86965e-104
Ssc.30812.2.S1_at	SPAG7	CAMTA2	2.06589	1.31711e-105	1.86981e-104
Ssc.8099.1.S1_at	FAM213A	FAM213A	-2.46373	1.64436e-105	2.32713e-104
Ssc.29093.1.S1_at		RAB12	2.77239	3.09053e-105	4.36023e-104
Ssc.11071.1.S1_at	VCL		2.11957	3.1006e-105	4.36094e-104
Ssc.3932.2.S1_a_at	SEC61B	SEC61B	-1.95841	5.11508e-105	7.17213e-104
Ssc.26249.1.S1_at		CCNDBP1	1.67599	5.55132e-105	7.75992e-104
Ssc.2205.1.S1_a_at	FLOT1	FLOT1	2.38499	1.06233e-104	1.48044e-103
Ssc.1072.1.A1_at	UQCR10	UQCR10	1.45784	1.2076e-104	1.67776e-103
Ssc.1854.1.A1_at	LOC100522678		2.28591	1.37688e-104	1.90712e-103
Ssc.12724.1.S1_at	LOC414389	ATXN10	1.57569	1.47517e-104	2.03708e-103
Ssc.11118.1.S1_at	ATP5B		1.76731	1.56851e-104	2.15942e-103
Ssc.1322.1.S1_at		SEC16A	-1.98436	2.54793e-104	3.49727e-103
Ssc.13837.1.S1_at		ATOX1	-1.93986	3.70418e-104	5.06905e-103
Ssc.6796.1.A1_at	G3BP2		2.78194	4.41709e-104	6.02655e-103
Ssc.9420.1.A1_at	MTMR2	MTMR2	1.94335	4.76463e-104	6.48132e-103
Ssc.30816.1.A1_s_at	UQCRB		1.78912	1.20683e-103	1.63676e-102
Ssc.11214.1.A1_at	MEMO1	MEMO1	1.94013	1.81372e-103	2.45255e-102
Ssc.2624.1.S1_at	PLBD2	PLBD2	-2.60266	2.05799e-103	2.77463e-102
Ssc.757.1.S1_at	SCAMP1	SCAMP1	1.98373	2.29857e-103	3.08985e-102
Ssc.4068.1.S1_at		MAPK1	-1.34839	4.20596e-103	5.63723e-102
Ssc.7067.1.A1_at	TSPAN6	TSPAN6	-2.27641	6.24187e-103	8.34141e-102
Ssc.3369.1.A1_at	GTF2E2	GTF2E2	2.07206	7.66717e-103	1.02162e-101
Ssc.5035.1.S1_at		MRPS18A	2.07517	9.23774e-103	1.2273e-101
Ssc.3717.1.S1_at	CHMP3		2.03737	9.49249e-103	1.25748e-101
Ssc.15231.1.S1_at	C6H1orf123	C1orf123	1.3754	1.17526e-102	1.55236e-101
Ssc.22027.2.A1_at	SRPRB	SRPRB	-1.89814	1.19236e-102	1.57041e-101
Ssc.12177.1.A1_at	C13H21orf59		2.36974	1.57429e-102	2.06745e-101
Ssc.21993.1.S1_at	RAB10	RAB10	2.3573	1.58754e-102	2.07885e-101
Ssc.23484.1.A1_a_at	SCARB2	SCARB2	-1.61115	1.67542e-102	2.18764e-101
Ssc.21431.2.S1_at	NDUFA1		1.59067	1.94021e-102	2.52616e-101
Ssc.18531.1.S1_at	VDAC2		2.57445	3.02628e-102	3.92899e-101
Ssc.6687.2.S1_a_at	CDC42		1.59198	4.08243e-102	5.28512e-101
Ssc.17540.2.A1_at		PRKAR2A	2.33229	7.42424e-102	9.58421e-101
Ssc.8907.1.A1_at	UBE2B	UBE2B	2.21559	7.70535e-102	9.919e-101
Ssc.5712.1.S1_at	CYP51	CYP51A1	-3.29633	1.21086e-101	1.55434e-100
Ssc.7870.1.S1_at	UBE2D2	UBE2D2	1.85234	1.27255e-101	1.62894e-100
Ssc.4086.1.S1_at	YWHAG		1.50102	1.39737e-101	1.7837e-100
Ssc.10015.1.A1_at	RMND5A	RMND5A	1.94831	1.57881e-101	2.00968e-100
Ssc.1439.1.S1_at	EEF1D	EEF1D	1.43395	2.56113e-101	3.251e-100
Ssc.2047.1.S1_at		FNDC3A	-2.42676	2.98948e-101	3.78418e-100
Ssc.7519.1.A1_at			-2.31786	6.26468e-101	7.90808e-100
Ssc.6740.1.A1_at			1.58213	6.62574e-101	8.31777e-100
Ssc.5732.1.A1_at	PPM1A	PPM1A	1.40424	6.6225e-101	8.31777e-100
Ssc.30035.1.A1_at	CNNM3	CNNM3	-1.19721	8.04551e-101	1.00724e-99
Ssc.2407.1.S1_at	G3BP2		2.84387	1.4739e-100	1.84016e-99
Ssc.11484.1.A1_at	BLMH		1.26534	2.06526e-100	2.57141e-99
Ssc.7562.1.A1_at			-2.93944	2.67496e-100	3.32147e-99
Ssc.24325.1.S1_at	PBLD	PBLD	-2.73441	2.69265e-100	3.33436e-99
Ssc.1005.1.S1_a_at			2.74651	3.47599e-100	4.2927e-99
Ssc.5968.1.A1_at	SGPL1	SGPL1	-2.61469	3.64923e-100	4.49447e-99
Ssc.30971.1.A1_s_at	UBE2E3		1.8195	4.36233e-100	5.35826e-99
Ssc.18380.1.S1_at	LOC100155854	HIF1AN	1.57312	5.45044e-100	6.67678e-99
Ssc.7477.1.S1_at		LGALSL	2.70459	9.5899e-100	1.17161e-98
Ssc.3876.1.A1_at	TMEM230		-1.53489	1.39731e-99	1.70255e-98
Ssc.30550.1.A1_at	DEPTOR	COL14A1	2.37731	1.75579e-99	2.13364e-98
Ssc.11515.1.S1_at	NDUFB8	NDUFB8	1.33241	1.82555e-99	2.21251e-98
Ssc.12255.1.A1_at		VEZF1	1.63807	2.40719e-99	2.9097e-98
Ssc.9611.1.A1_at	SESN1	SESN1	2.25879	4.58089e-99	5.52252e-98
Ssc.7872.1.A1_at			-2.05044	6.2893e-99	7.5621e-98
Ssc.3331.1.A1_at	LOC100037957	CAPZA1	-1.74678	6.59315e-99	7.90658e-98
Ssc.30949.1.A1_at	RTCA	RTCA	2.42293	6.8158e-99	8.15212e-98
Ssc.20974.1.A2_at		GNS	-1.47276	9.57863e-99	1.14267e-97
Ssc.28510.1.S1_at			1.59486	1.05018e-98	1.24952e-97
Ssc.7637.2.S1_at	LIMCH1	LIMCH1	2.68682	1.24038e-98	1.47198e-97
Ssc.4851.1.S1_at	NUP62	NUP62	1.53055	1.25618e-98	1.48687e-97
Ssc.13946.1.A1_a_at		UBE2A	1.51799	1.44434e-98	1.70514e-97
Ssc.31148.1.A1_at	MAN2A1	MAN2A1	-2.96614	1.86446e-98	2.19543e-97
Ssc.13892.1.A1_at	GOLGA5	GOLGA5	-2.05534	2.14852e-98	2.5234e-97
Ssc.22003.1.S1_at	RAD23A	RAD23A	1.66118	2.62263e-98	3.07232e-97
Ssc.9450.1.S1_at		CACNA2D1	3.75878	2.65831e-98	3.10613e-97
Ssc.18356.1.S1_at	NAA20	NAA20	2.547	2.71906e-98	3.16091e-97
Ssc.21573.1.A1_at	TMEM19	TMEM19	-1.8491	2.71345e-98	3.16091e-97
Ssc.11158.2.S1_at	PTP4A2		1.94008	3.15303e-98	3.65607e-97
Ssc.1309.1.S1_at	NDUFS3	NDUFS3	1.99516	3.35485e-98	3.88021e-97
Ssc.25889.1.S1_at	CHCHD7		1.68745	3.63962e-98	4.19892e-97
Ssc.3021.1.A1_at	FAM114A1	FAM114A1	-2.64039	4.82458e-98	5.55192e-97
Ssc.9862.1.A1_a_at		FBXW11	1.58899	5.27949e-98	6.06011e-97
Ssc.4407.1.A1_at	DOCK9	DOCK9	1.58655	5.333e-98	6.10615e-97
Ssc.21043.1.S1_at		SEC61A1	-2.02837	6.24338e-98	7.13059e-97
Ssc.19316.2.A1_at	STRADB	STRADB	2.72385	6.31405e-98	7.19328e-97
Ssc.308.1.S1_at	HSP90B1		-2.63166	6.57597e-98	7.47299e-97
Ssc.1534.1.A1_at	SORBS1	SORBS1	3.10956	7.87748e-98	8.92977e-97
Ssc.7523.1.A1_at	PHB	PHB	1.50434	9.02603e-98	1.02064e-96
Ssc.4942.2.S1_at	ABHD14B		-2.52017	9.69523e-98	1.09359e-96
Ssc.2720.1.S1_at	MTMR3	MTMR3	1.42921	1.31781e-97	1.48279e-96
Ssc.4929.1.S1_at		STK40	1.76918	1.52964e-97	1.71688e-96
Ssc.153.1.S1_at	DPYD	DPYD	-2.32819	1.64939e-97	1.84675e-96
Ssc.17264.1.S1_at	SLC25A1	SLC25A1	-2.88325	1.70487e-97	1.90419e-96
Ssc.8269.1.A1_at	RAPH1		-2.06003	1.73828e-97	1.93676e-96
Ssc.10394.1.A1_at	RBM8A	RBM8A	1.996	1.8731e-97	2.08189e-96
Ssc.15598.1.S1_at	INSIG1	INSIG1	-3.69814	1.88298e-97	2.08777e-96
Ssc.11107.1.S1_at			1.38095	2.02828e-97	2.24341e-96
Ssc.11103.1.S1_at		MDH1	2.31796	2.4541e-97	2.70782e-96
Ssc.5284.1.S1_at	SLC25A4	SLC25A4	1.86073	3.05767e-97	3.36565e-96
Ssc.17142.1.A1_s_at	CD47	CD47	-1.91128	3.3209e-97	3.64658e-96
Ssc.2169.1.S1_at	PTP4A1		-1.84037	3.52078e-97	3.85677e-96
Ssc.4589.1.S1_at	PRELID1	PRELID1	-2.27268	5.45771e-97	5.96421e-96
Ssc.30607.1.A1_at		CALM1	2.48944	6.06865e-97	6.61599e-96
Ssc.17317.1.S1_at	NDUFA9		1.86558	6.9535e-97	7.56255e-96
Ssc.16607.1.A1_at			1.7715	7.58373e-97	8.22835e-96
Ssc.12449.1.S1_at		VKORC1	-2.25519	1.17399e-96	1.27075e-95
Ssc.1219.1.S1_at	ATP5H		1.83871	1.25746e-96	1.35788e-95
Ssc.4345.1.S2_at	COL4A1		2.15242	1.42539e-96	1.53558e-95
Ssc.11624.1.A1_at	ATL2	ATL2	2.54747	1.43186e-96	1.53891e-95
Ssc.16458.1.A1_at	LOC100518635	GINM1	-1.64332	1.4649e-96	1.57071e-95
Ssc.3173.1.S1_at	BCKDK	BCKDK	2.12177	2.42898e-96	2.59833e-95
Ssc.11139.1.S1_at	TOMM20	TOMM20	2.31533	3.1023e-96	3.31081e-95
Ssc.2617.1.S1_at	LOC100519182	CKAP5	1.41973	3.17922e-96	3.38498e-95
Ssc.2516.2.S1_a_at	SLC5A6	SLC5A6	-3.00295	3.49965e-96	3.71746e-95
Ssc.5551.1.S1_at	FUNDC2	FUNDC2	1.95878	3.5617e-96	3.77457e-95
Ssc.3390.1.S1_at	ADHFE1	ADHFE1	-1.6769	3.72737e-96	3.94098e-95
Ssc.24762.1.A1_at	OSBPL1A	OSBPL1A	-1.96296	3.98748e-96	4.20624e-95
Ssc.9679.1.A1_at	LIPA	LIPA	-2.80222	5.20084e-96	5.47349e-95
Ssc.14297.1.S1_at	CHURC1	CHURC1	2.19376	5.83341e-96	6.12508e-95
Ssc.6457.1.S1_at		DNAJC18	1.76542	7.73922e-96	8.1075e-95
Ssc.2862.1.A1_at	POLR3D	POLR3D	2.35379	9.53043e-96	9.96105e-95
Ssc.1151.1.A1_at		ELOVL5	-3.09166	1.18027e-95	1.23078e-94
Ssc.16444.1.S1_at	PTPRK	PTPRK	-2.306	1.21878e-95	1.26803e-94
Ssc.14225.1.A1_at	PFDN2	PFDN2	1.38951	1.24822e-95	1.29571e-94
Ssc.12029.1.S1_at	SERINC5	SERINC5	-2.06311	1.37302e-95	1.42201e-94
Ssc.19649.1.S1_at	PSMD14	PSMD14	2.04958	1.41725e-95	1.46449e-94
Ssc.17417.1.S1_at	KIF1B	KIF1B	1.57499	1.71463e-95	1.76778e-94
Ssc.1589.1.A1_at	JTB	JTB	1.95291	1.79084e-95	1.84218e-94
Ssc.13846.1.A1_at	LAPTM4B	LAPTM4B	-1.67653	1.84899e-95	1.89772e-94
Ssc.27613.1.S1_at	OPTN	OPTN	1.78763	2.109e-95	2.15971e-94
Ssc.30898.1.S1_at		CLIP1	2.49555	2.34996e-95	2.40107e-94
Ssc.21111.1.S1_at			-1.75082	2.54531e-95	2.59485e-94
Ssc.19651.1.S1_at	LOC100737839		1.94481	2.76439e-95	2.8119e-94
Ssc.1429.1.A1_at	NAP1L1		2.08962	2.95771e-95	3.00185e-94
Ssc.1930.1.S1_at	EHD1	EHD1	1.72894	3.62922e-95	3.67519e-94
Ssc.24224.1.A1_at	USP25	USP25	2.63209	4.08901e-95	4.13162e-94
Ssc.27699.1.A1_at	NUDT4		2.64892	4.28225e-95	4.3173e-94
Ssc.24236.1.S1_at	KAT8	KAT8	1.39328	5.37588e-95	5.40792e-94
Ssc.18436.3.A1_a_at	RNF7	RNF7	1.80705	5.57745e-95	5.59833e-94
Ssc.2652.1.A1_at	ANTXR2	ANTXR2	-1.47373	5.87817e-95	5.88721e-94
Ssc.22958.2.S1_at	BTBD1	BTBD1	3.17258	6.98022e-95	6.97563e-94
Ssc.12121.1.S1_at	EGFR		-2.67855	7.58731e-95	7.56572e-94
Ssc.26100.1.S1_at		NDUFB7	1.6188	7.90252e-95	7.86283e-94
Ssc.18012.1.A1_at	ZNF281	ZNF281	-1.87602	1.2457e-94	1.23674e-93
Ssc.16392.2.A1_at	MKNK2	MKNK2	1.66441	1.33547e-94	1.32299e-93
Ssc.16653.1.S1_at	PRDX2	PRDX2	1.98334	1.61999e-94	1.60137e-93
Ssc.1687.1.S1_at	NDUFB10	NDUFB10	1.65165	1.79819e-94	1.77367e-93
Ssc.1171.1.S1_at	VAMP8	VAMP8	-1.79231	2.38832e-94	2.35066e-93
Ssc.3409.1.A1_at		STAT3	-2.05505	2.54929e-94	2.50369e-93
Ssc.21658.1.S1_at	WNK1		1.85335	2.72973e-94	2.67513e-93
Ssc.25045.1.S1_at	KDR	KDR	-2.06724	3.60168e-94	3.52207e-93
Ssc.24368.1.S1_at	NDUFAB1		1.9294	3.92943e-94	3.83435e-93
Ssc.1458.3.A1_a_at			2.25509	4.52758e-94	4.40859e-93
Ssc.13961.1.A1_at	EEF1A1	EEF1A1	-1.01252	5.91808e-94	5.75025e-93
Ssc.1155.1.S1_at	NDUFB5		2.48733	6.6691e-94	6.46619e-93
Ssc.4713.1.S1_a_at	DHPS	DHPS	1.63096	7.02412e-94	6.79595e-93
Ssc.20974.1.A1_at		GNS	-1.45541	7.76348e-94	7.49538e-93
Ssc.13518.1.A1_at	PTS		1.98875	1.06107e-93	1.02226e-92
Ssc.19458.1.S1_at		SMDT1	1.895	1.14902e-93	1.10466e-92
Ssc.14458.1.A1_at	CDK2AP1		1.24654	1.40578e-93	1.34867e-92
Ssc.7824.1.A1_at	SEC24A	SEC24A	-1.90007	1.53818e-93	1.47258e-92
Ssc.10062.1.A1_at	LNX2	LNX2	-2.7444	1.71015e-93	1.63379e-92
Ssc.20896.1.S1_at	PSMD7	PSMD7	2.16472	1.85908e-93	1.77235e-92
Ssc.888.1.A1_at	ERRFI1	ERRFI1	-3.02569	2.3185e-93	2.20573e-92
Ssc.4523.1.S1_at	CROT	CROT	-2.70282	2.36189e-93	2.24231e-92
Ssc.104.1.S1_at	PPP2R2A	PPP2R2A	1.17689	2.54999e-93	2.41587e-92
Ssc.4651.1.S1_at	LOC100623245		-1.58749	3.10132e-93	2.9321e-92
Ssc.7861.1.A1_at	MAP2K1	MAP2K1	2.17627	4.16806e-93	3.93247e-92
Ssc.19873.1.S1_at	CREB3L2	CREB3L2	-1.9288	4.70227e-93	4.42732e-92
Ssc.1048.1.S1_at	TOR1A	TOR1A	-1.35459	7.01932e-93	6.59526e-92
Ssc.18245.1.A1_at		BDH1	-2.16632	7.30337e-93	6.84804e-92
Ssc.1972.1.S1_at	LOC100156809	PTDSS1	1.68944	7.82444e-93	7.32156e-92
Ssc.23933.1.A1_at	MPDZ	MPDZ	-2.87352	8.8295e-93	8.24508e-92
Ssc.9425.1.A1_at		PARP6	1.40514	1.07364e-92	1.00053e-91
Ssc.11197.1.S1_at		HSPB1	3.06784	1.149e-92	1.06857e-91
Ssc.5451.1.S1_at	PSMC5	PSMC5	1.13708	1.3445e-92	1.24783e-91
Ssc.20883.1.S1_at	SELENBP1	SELENBP1	-2.8913	1.68267e-92	1.55852e-91
Ssc.10710.1.A1_at			-2.26208	2.20731e-92	2.0403e-91
Ssc.12528.1.S1_at	RPN1	RPN1	-1.45848	2.85443e-92	2.63312e-91
Ssc.5607.1.S1_at	ALDH4A1	ALDH4A1	-2.11814	2.98938e-92	2.75204e-91
Ssc.1441.1.S1_at	DCTN3	DCTN3	1.49509	3.01988e-92	2.77452e-91
Ssc.9679.2.S1_at			-2.15389	3.04173e-92	2.78897e-91
Ssc.3669.1.A1_a_at	TRNAU1AP	TRNAU1AP	2.03006	3.20173e-92	2.92977e-91
Ssc.7242.1.A1_at			3.08284	3.66297e-92	3.34512e-91
Ssc.10250.1.A1_at	LTA4H	LTA4H	1.38173	4.29914e-92	3.91823e-91
Ssc.24537.1.A1_at	NUDT3	NUDT3	1.71626	4.78945e-92	4.35639e-91
Ssc.19614.1.S1_at		NFE2L1	1.89646	4.93348e-92	4.47846e-91
Ssc.18524.1.S1_at	PNPLA2	PNPLA2	1.9651	5.17055e-92	4.68434e-91
Ssc.16681.1.A1_at	COX6A1	COX6A1	-2.13388	5.59529e-92	5.05908e-91
Ssc.15720.1.A1_at		CNDP2	-1.78797	5.68631e-92	5.13119e-91
Ssc.997.2.S1_at		KDELR2	-1.80529	6.33229e-92	5.70282e-91
Ssc.6560.1.S1_at	ARFGAP3	ARFGAP3	-2.14495	1.01806e-91	9.15046e-91
Ssc.4345.1.S1_at	COL4A1		2.21718	1.21826e-91	1.09284e-90
Ssc.5902.1.A1_at	LOC102165157		-2.60019	1.28432e-91	1.14984e-90
Ssc.11789.1.A1_at		PURB	1.58092	2.19487e-91	1.96118e-90
Ssc.9968.1.S1_at	C1H18orf32	C18orf32	-1.73522	3.28795e-91	2.93213e-90
Ssc.23363.1.S1_at	GLA	GLA	-2.03737	3.30127e-91	2.93826e-90
Ssc.11138.1.S1_at		PTK2	1.31606	4.18765e-91	3.71991e-90
Ssc.19508.1.S1_at		TRIM56	-2.45992	4.66394e-91	4.13494e-90
Ssc.893.1.S1_at	DYNLRB1	DYNLRB1	1.29747	5.11502e-91	4.52605e-90
Ssc.5879.4.S1_a_at	CAMK2G	CAMK2G	1.82061	5.74984e-91	5.07791e-90
Ssc.16579.1.S1_at		ATP5F1C	1.79552	6.46256e-91	5.6963e-90
Ssc.10148.1.S1_at	MTHFD1	MTHFD1	-1.68726	7.14851e-91	6.28876e-90
Ssc.2637.1.A1_at	FAM53C	FAM53C	1.71357	7.4205e-91	6.51546e-90
Ssc.2558.1.S1_at	ECI1	ECI1	-1.74061	7.69469e-91	6.74321e-90
Ssc.27393.1.S1_at	FMR1	FMR1	-2.23429	1.28687e-90	1.12558e-89
Ssc.30928.1.A1_at	IPO5	IPO5	1.86944	1.39419e-90	1.21711e-89
Ssc.6698.1.S1_at	KARS	KARS	1.48092	1.61454e-90	1.40678e-89
Ssc.9516.1.A1_at	ATG4A	ATG4A	1.48251	2.47931e-90	2.15615e-89
Ssc.7893.2.A1_at		MTSS1	-2.43739	2.53088e-90	2.1968e-89
Ssc.55.1.S1_at	EGFR	EGFR	-2.9679	2.71043e-90	2.34818e-89
Ssc.11898.1.A1_at	BOLA3		1.53758	3.09206e-90	2.67372e-89
Ssc.17298.1.A1_at	GNA12	GNA12	2.18596	3.62876e-90	3.13187e-89
Ssc.5761.1.S1_at	PSMA6	PSMA6	1.16211	4.21088e-90	3.62741e-89
Ssc.14102.1.S1_at	ECD	ECD	1.49104	4.22849e-90	3.6357e-89
Ssc.3271.1.A1_at	ABCA1		-2.36274	4.62676e-90	3.97065e-89
Ssc.14406.1.A1_at		MRPS6	1.76534	5.13131e-90	4.39537e-89
Ssc.2769.1.A1_at	MRPL30		1.52333	6.8821e-90	5.884e-89
Ssc.24998.1.S1_a_at	UBFD1	UBFD1	1.53847	7.36529e-90	6.28532e-89
Ssc.12844.1.S1_at		HSCB	2.09127	8.68311e-90	7.39606e-89
Ssc.2391.1.S1_at	KLHDC3	KLHDC3	1.58396	9.23636e-90	7.85263e-89
Ssc.13649.1.S1_at	BAG3	BAG3	2.61155	9.57054e-90	8.1216e-89
Ssc.20426.1.S1_at	GLRX3	GLRX3	1.41483	1.08781e-89	9.214e-89
Ssc.4768.1.A1_at	ATL3	ATL3	-2.09521	1.40394e-89	1.18697e-88
Ssc.1465.1.S1_at	DECR1	DECR1	-2.71505	1.53843e-89	1.29826e-88
Ssc.19228.1.S1_at			1.42464	1.77948e-89	1.49891e-88
Ssc.6915.1.A1_at		UBR2	1.38577	1.85718e-89	1.56147e-88
Ssc.3278.1.A1_at	LOC100155716	PRDM4	1.62494	2.65683e-89	2.22968e-88
Ssc.13611.1.A1_at	NT5DC1	NT5DC1	2.36842	2.70875e-89	2.26907e-88
Ssc.17301.1.A1_at	ARF6	ARF6	-2.00601	3.87581e-89	3.24075e-88
Ssc.19168.1.S1_at	DRAP1	DRAP1	2.02686	4.00526e-89	3.34285e-88
Ssc.5788.1.A1_at	SNX5		-1.2008	4.87713e-89	4.06309e-88
Ssc.6090.2.A1_at	AAGAB	AAGAB	1.41302	5.98434e-89	4.9764e-88
Ssc.3783.2.S1_at	PDLIM5	PDLIM5	-2.02617	6.21303e-89	5.15715e-88
Ssc.21410.1.S1_at		TRIP4	1.93838	6.72409e-89	5.57121e-88
Ssc.1311.1.A1_at	NDUFB2	NDUFB2	1.35643	6.91735e-89	5.72094e-88
Ssc.1376.1.S1_at	PHTF2	PHTF2	1.88088	1.10286e-88	9.10461e-88
Ssc.1881.1.S1_at	EIF1	EIF1	1.39239	1.46953e-88	1.21097e-87
Ssc.11937.1.S1_at	EEF1G		0.962381	1.76387e-88	1.45089e-87
Ssc.3111.1.A1_at	MAF1	MAF1	1.61868	1.89153e-88	1.5531e-87
Ssc.859.1.S1_at	MRPL48	MRPL48	1.24507	2.04054e-88	1.67243e-87
Ssc.4047.1.S1_at		CAPZA2	1.99389	2.37455e-88	1.9427e-87
Ssc.5951.1.A1_at	AFDN		-1.60021	2.99223e-88	2.44366e-87
Ssc.17285.1.A1_at	COPS5	COPS5	2.10644	3.37916e-88	2.75471e-87
Ssc.9142.1.A1_at	ITGA1		-2.16955	3.49777e-88	2.84631e-87
Ssc.24908.1.S1_at		SLC7A2	-2.6427	3.54261e-88	2.87766e-87
Ssc.12393.1.A1_at	COQ8A	COQ8A	2.16408	4.46227e-88	3.61825e-87
Ssc.12905.1.S1_at	UBE2Q2	FBXO22	2.70767	4.86013e-88	3.93385e-87
Ssc.23525.1.S1_at	TOR1AIP2	TOR1AIP2	-2.26732	4.98271e-88	4.02592e-87
Ssc.13345.1.A1_at	DNAJB4	DNAJB4	2.52442	6.7165e-88	5.41718e-87
Ssc.3257.1.S1_at	UBE2J2	UBE2J2	1.11148	7.47626e-88	6.01931e-87
Ssc.11099.1.S1_at	RPL3	RF00593	-1.36011	7.87591e-88	6.3299e-87
Ssc.7032.1.S1_at	ECHS1	ECHS1	-1.53328	8.03131e-88	6.44343e-87
Ssc.12051.1.S1_at	MESDC2	MESD	-1.51431	1.05839e-87	8.4764e-87
Ssc.8727.1.A1_at	RPRD1A	RPRD1A	1.84676	1.33046e-87	1.06367e-86
Ssc.1959.1.S1_at	SERINC5	SERINC5	-2.22671	1.42885e-87	1.14033e-86
Ssc.2742.1.S1_at			1.17663	1.61027e-87	1.28286e-86
Ssc.9986.1.A1_at	NFIA		-2.18184	1.67242e-87	1.33005e-86
Ssc.2697.1.S1_at	TCEA3	TCEA3	2.36983	2.53329e-87	2.01118e-86
Ssc.6803.1.A1_at	HSF2	HSF2	2.36377	2.78019e-87	2.20336e-86
Ssc.27336.1.A1_at	TPGS2		1.53429	2.97179e-87	2.35112e-86
Ssc.16859.1.A1_at	TRAM1	TRAM1	-1.7902	3.50326e-87	2.76678e-86
Ssc.24625.1.A1_at		USP14	1.52663	3.80746e-87	3.00184e-86
Ssc.3674.1.S1_at	CRKL	CRKL	0.948749	4.57142e-87	3.59792e-86
Ssc.7777.1.A1_at			1.87664	5.1829e-87	4.07215e-86
Ssc.20656.1.S1_at	CFDP1		1.4635	5.55049e-87	4.35346e-86
Ssc.11002.1.S1_at	CCT7	CCT7	1.20722	6.03609e-87	4.7262e-86
Ssc.2730.1.S1_at	DLST	DLST	1.28563	6.18866e-87	4.83735e-86
Ssc.11673.1.S1_at	UBE2E3		2.57859	6.55646e-87	5.11606e-86
Ssc.5458.1.S1_at	TXNDC12	TXNDC12	-1.62361	7.19537e-87	5.60501e-86
Ssc.30026.1.A1_at	LOC100520049	ABCA5	1.9533	7.29623e-87	5.67388e-86
Ssc.25792.1.S1_at	PIGP	PIGP	1.45897	7.52727e-87	5.84357e-86
Ssc.7964.1.S1_at	LOC102163970	FOXJ3	1.08596	1.16503e-86	9.02897e-86
Ssc.18386.1.A1_at	DIS3L	DIS3L	1.63671	1.2773e-86	9.88226e-86
Ssc.2034.1.S1_at	LMAN2	LMAN2	-1.27765	1.57935e-86	1.21984e-85
Ssc.7455.2.A1_at	AASDHPPT	AASDHPPT	-1.71778	1.62614e-86	1.25386e-85
Ssc.16354.1.S1_at	NR1H3	MADD	-1.55934	1.79623e-86	1.38267e-85
Ssc.2526.1.S1_at	MRPL16	MRPL16	1.07238	1.84399e-86	1.41704e-85
Ssc.3418.1.S1_at	UBAP1	UBAP1	1.52669	2.0731e-86	1.59043e-85
Ssc.7136.1.A1_at		CDK19	-2.08927	2.47867e-86	1.89837e-85
Ssc.8427.1.A1_at		CCSER2	2.51721	3.74363e-86	2.85757e-85
Ssc.18084.1.S1_at	DNAJC12	DNAJC12	-2.24955	3.73905e-86	2.85757e-85
Ssc.17313.1.A1_at	CALD1	CALD1	-2.01735	3.82631e-86	2.9158e-85
Ssc.10918.1.A1_at	TPRKB	TPRKB	2.40952	4.50488e-86	3.42573e-85
Ssc.30483.1.A1_s_at		SLC30A7	-1.98087	4.51051e-86	3.42573e-85
Ssc.5192.1.S1_at	SLC44A1	SLC44A1	-1.78509	4.72434e-86	3.58216e-85
Ssc.8529.1.A1_at	ZFP36L1	ZFP36L1	-1.38435	5.89709e-86	4.46396e-85
Ssc.27438.1.S1_at	AGA	AGA	-1.55054	6.69265e-86	5.05778e-85
Ssc.20118.1.S1_at		VEZF1	1.15299	7.08306e-86	5.34396e-85
Ssc.17183.1.S1_at			1.60371	9.32063e-86	7.02051e-85
Ssc.4861.1.S1_at	HECTD1	HECTD1	1.48177	9.65891e-86	7.26331e-85
Ssc.26318.1.S1_at	DYNLL1	DYNLL1	1.93989	9.72432e-86	7.30045e-85
Ssc.7608.1.A1_at	ARL8B	ARL8B	1.39707	1.03304e-85	7.74268e-85
Ssc.5407.1.A1_at	RETREG1	RETREG1	3.58057	1.04523e-85	7.82122e-85
Ssc.7376.1.A1_at	EDEM2	EDEM2	-1.49704	1.05596e-85	7.88856e-85
Ssc.15642.1.A1_at	RNF114	RNF114	-1.50356	1.1169e-85	8.33012e-85
Ssc.1303.1.S1_at	SERPINB1	SERPINB1	-1.50294	1.15656e-85	8.61183e-85
Ssc.13712.1.S1_at	LOC100625338	VPS4B	-1.99597	1.55244e-85	1.15408e-84
Ssc.21903.1.S1_at	EXT2	EXT2	-1.09837	1.56765e-85	1.16348e-84
Ssc.13320.1.A1_at	MIR186	ssc-mir-186	-2.37973	1.66979e-85	1.23728e-84
Ssc.22555.1.A1_at		TCF7L2	-1.78894	1.93392e-85	1.43066e-84
Ssc.5013.1.A1_at	PTGR2		-2.45545	2.01944e-85	1.4915e-84
Ssc.10393.2.A1_at	MKRN1		1.65632	2.44255e-85	1.80109e-84
Ssc.17872.1.A1_at	NR2F1	NR2F1	-2.45971	2.91083e-85	2.14292e-84
Ssc.30391.1.A1_at			-1.34507	4.1433e-85	3.04532e-84
Ssc.46.1.S1_at	MUT	MUT	-1.81093	4.44098e-85	3.25886e-84
Ssc.15513.1.S1_at	COX7A1	COX7A1	1.56982	4.72311e-85	3.46032e-84
Ssc.26832.1.S1_at	LOC100622493	KDM2B	-1.43091	5.59545e-85	4.09285e-84
Ssc.2278.1.S1_at	AFG3L2	AFG3L2	1.13054	6.51855e-85	4.76042e-84
Ssc.7580.1.A1_at	TMEM256		-1.79193	6.59088e-85	4.80555e-84
Ssc.13466.1.A1_at	GBE1	GBE1	-2.06802	7.77335e-85	5.65865e-84
Ssc.2993.2.A1_a_at	LOC100739755		1.9556	8.05243e-85	5.85246e-84
Ssc.3548.1.S1_at		FHL2	-2.27791	1.20399e-84	8.73659e-84
Ssc.850.1.S1_at		MRPS25	1.05799	1.43582e-84	1.04023e-83
Ssc.1252.1.S1_at	SPATS2L	SPATS2L	-1.71945	1.66516e-84	1.20447e-83
Ssc.9576.1.S1_at	CIB1	CIB1	-1.14605	1.7329e-84	1.25148e-83
Ssc.21074.1.A1_at	SAT1	SAT1	-2.84043	1.81716e-84	1.31025e-83
Ssc.7710.1.S1_at	LOC100524598	HCCS	1.40487	1.93651e-84	1.3941e-83
Ssc.8649.1.A1_at	WNK1		1.44609	2.00504e-84	1.44116e-83
Ssc.3268.1.S1_at	MRPL15		1.67692	2.1261e-84	1.52577e-83
Ssc.22136.1.S1_at	PPTC7		3.00375	2.71988e-84	1.94882e-83
Ssc.3956.1.S1_s_at	HBXIP		2.02221	4.46139e-84	3.19161e-83
Ssc.5448.1.S1_at	MPDZ	MPDZ	-2.33524	4.74523e-84	3.38934e-83
Ssc.22253.1.A1_at	TFDP1		1.4494	4.99835e-84	3.56455e-83
Ssc.1200.1.S1_at	EIF3H	EIF3H	1.1774	5.71623e-84	4.06381e-83
Ssc.7713.1.A1_at	LOC100739583	LAP3	-2.34519	5.71627e-84	4.06381e-83
Ssc.3897.1.S1_at	TECR	TECR	2.1285	6.55644e-84	4.65385e-83
Ssc.5854.1.S1_at	EGLN1	EGLN1	1.61041	7.3981e-84	5.2431e-83
Ssc.27251.1.S1_at	SWSAP1	SWSAP1	1.07896	8.01343e-84	5.67037e-83
Ssc.8883.1.S1_at		NDFIP1	-1.15399	8.4003e-84	5.93491e-83
Ssc.3029.1.A1_at	CRYZ	CRYZ	-2.43173	1.07687e-83	7.59643e-83
Ssc.7204.1.A1_at		HAGH	-1.19067	1.12286e-83	7.9086e-83
Ssc.17281.1.A1_at	FBXL5	FBXL5	-1.07461	1.22428e-83	8.60962e-83
Ssc.22209.1.A1_at		C3orf38	-2.07153	1.36954e-83	9.61632e-83
Ssc.10129.1.S1_at	USP47	USP47	2.16601	1.39365e-83	9.77058e-83
Ssc.1287.1.S1_at	NDUFB9	NDUFB9	1.43276	1.54365e-83	1.08055e-82
Ssc.6886.1.A1_at	SUCO	SUCO	-2.45422	1.91689e-83	1.33977e-82
Ssc.16645.1.S1_at	LOC100515251	AHNAK	1.56669	2.00404e-83	1.39853e-82
Ssc.23262.1.A1_s_at	CCDC50	CCDC50	-1.59828	2.35744e-83	1.64263e-82
Ssc.19571.1.S1_at	ABHD4	ABHD4	1.57108	2.61329e-83	1.81813e-82
Ssc.21946.1.S1_at	HS6ST1	HS6ST1	1.64302	2.95854e-83	2.05519e-82
Ssc.1014.1.S1_at	PSMB4	PSMB4	1.24442	3.05003e-83	2.11552e-82
Ssc.17033.1.S1_at	HIGD2A	HIGD2A	1.05353	3.63709e-83	2.51888e-82
Ssc.14250.1.S1_at		UBE2A	2.15456	3.72581e-83	2.57641e-82
Ssc.1078.1.A1_at	CREG1	CREG1	-1.99505	3.76653e-83	2.60061e-82
Ssc.1440.2.S1_a_at	DPY30	DPY30	1.28336	3.94537e-83	2.71998e-82
Ssc.9348.1.S1_at			-1.55796	4.06781e-83	2.80015e-82
Ssc.4873.1.S1_at	LOC100153701	LANCL1	1.22689	4.72168e-83	3.24535e-82
Ssc.1750.1.S1_at		PSMC4	1.67589	4.73908e-83	3.24924e-82
Ssc.28107.1.S1_at	FRMD8	FRMD8	-1.40255	4.74159e-83	3.24924e-82
Ssc.21244.1.S1_at	TOMM7	TOMM7	1.39433	4.88725e-83	3.34403e-82
Ssc.19466.1.A1_at	HOMER1	HOMER1	2.66773	5.22056e-83	3.56673e-82
Ssc.14593.1.S1_at			1.31541	6.02967e-83	4.11335e-82
Ssc.30714.1.A1_at	STARD13	STARD13	-2.07339	7.83182e-83	5.33477e-82
Ssc.5941.1.S1_at	ACTN1	ACTN1	-1.86555	8.15789e-83	5.54858e-82
Ssc.23911.1.A1_at		CHMP7	1.10687	8.1711e-83	5.54929e-82
Ssc.1279.1.A1_at	MINDY1	MINDY1	0.861621	1.07061e-82	7.26009e-82
Ssc.1620.1.A1_at	TOR1AIP2	TOR1AIP2	-1.87105	1.16711e-82	7.90271e-82
Ssc.5964.1.S1_at	RHEB	RHEB	1.79014	1.48958e-82	1.00712e-81
Ssc.5395.1.S1_at	UBR3	UBR3	2.33736	1.59643e-82	1.07777e-81
Ssc.16210.2.A1_at	PTBP1		-1.28304	1.69668e-82	1.14375e-81
Ssc.17253.1.S1_at		ATP5MC2	1.85806	1.9791e-82	1.33217e-81
Ssc.27287.1.S1_at		MAFG	1.51438	2.54957e-82	1.71362e-81
Ssc.20590.1.A1_at		CD47	-1.73945	2.65855e-82	1.78425e-81
Ssc.15593.1.S1_at		WFS1	-1.69338	2.86803e-82	1.922e-81
Ssc.9404.2.S1_at	SARS	SARS	1.29011	3.0048e-82	2.0107e-81
Ssc.15294.1.S1_at		EIF2B4	1.04494	3.03653e-82	2.02895e-81
Ssc.1498.1.S1_at	PSMB5		1.3325	3.06743e-82	2.0466e-81
Ssc.7705.1.A1_at		CAP1	-1.52696	3.4387e-82	2.29096e-81
Ssc.16576.1.S1_at		PAFAH1B1	1.55639	3.67164e-82	2.44258e-81
Ssc.5232.2.A1_a_at	PPP1CB	PPP1CB	1.98823	4.20643e-82	2.79427e-81
Ssc.7293.1.S1_at	PDCD6IP	PDCD6IP	1.65533	4.26373e-82	2.82821e-81
Ssc.6331.1.S1_at	ORMDL2		-1.50367	4.29481e-82	2.84469e-81
Ssc.4218.1.S1_at	SEC11C	SEC11C	-1.69509	5.15642e-82	3.41042e-81
Ssc.24969.1.S1_at	KRCC1		-2.11249	5.19154e-82	3.42867e-81
Ssc.24946.1.A1_at	CPED1	CPED1	-2.47943	7.29932e-82	4.81375e-81
Ssc.4263.1.A1_at	ACO2	ACO2	2.09872	7.65874e-82	5.04348e-81
Ssc.11618.1.A1_at	ITM2A	ITM2A	2.64231	7.76225e-82	5.10427e-81
Ssc.12417.1.S1_at	MDH2	MDH2	1.20252	8.80362e-82	5.78071e-81
Ssc.17270.1.A1_at	BLCAP		1.61994	9.87767e-82	6.47663e-81
Ssc.21938.1.S1_at		MGAT4A	-2.32855	9.93329e-82	6.50373e-81
Ssc.7179.1.A1_at	C7H6orf89	C6orf89	-1.64978	1.11346e-81	7.27979e-81
Ssc.6733.1.S1_at	AMD1	AMD1	2.55395	1.43931e-81	9.39678e-81
Ssc.1015.1.S1_at	ANXA5	ANXA5	1.78173	1.89481e-81	1.23528e-80
Ssc.246.1.S1_at	ATP1B1	ATP1B1	1.90033	2.05247e-81	1.33616e-80
Ssc.11743.1.S1_at		CCDC71L	-3.06269	2.32466e-81	1.51119e-80
Ssc.802.1.A1_at	PAFAH1B1	PAFAH1B1	0.940605	4.29568e-81	2.78852e-80
Ssc.2029.1.S1_at	NDUFA13	NDUFA13	1.22876	4.82577e-81	3.12817e-80
Ssc.8824.1.A1_at	FAM91A1	FAM91A1	-2.1974	4.90655e-81	3.17602e-80
Ssc.11164.1.A1_at	POLG	POLG	1.09646	5.94235e-81	3.84103e-80
Ssc.21796.1.S1_at		SORL1	-2.08001	8.46796e-81	5.46579e-80
Ssc.14340.1.S1_at	LITAF	LITAF	-2.53462	1.0039e-80	6.47066e-80
Ssc.7547.1.S1_at	TOMM22		1.2129	1.43018e-80	9.20528e-80
Ssc.15582.1.S1_at	ARHGAP18	ARHGAP18	2.3705	1.59576e-80	1.02565e-79
Ssc.22083.1.S1_at	NAMPT		2.58447	1.75473e-80	1.12624e-79
Ssc.11006.1.S1_at	SNX10	SNX10	-2.00108	2.00594e-80	1.28566e-79
Ssc.4049.1.S1_a_at		ZDHHC6	-1.63729	2.08528e-80	1.33464e-79
Ssc.20954.2.S1_a_at	MRPL3	MRPL3	2.55303	2.98725e-80	1.90925e-79
Ssc.21183.1.S1_at		MALSU1	1.23859	3.14272e-80	2.0058e-79
Ssc.13431.1.A1_at	LOC100517050	MARC2	-2.6073	3.22838e-80	2.05758e-79
Ssc.1735.1.S1_at	ACSL1	ACSL1	-1.85809	3.48644e-80	2.21895e-79
Ssc.25126.1.S1_at	LOC100522678		1.72324	3.84901e-80	2.44629e-79
Ssc.13719.1.A1_at	PPM1B	PPM1B	2.14019	4.17708e-80	2.65111e-79
Ssc.5605.1.A1_at		ITPR1	-2.20845	4.18459e-80	2.65218e-79
Ssc.8861.1.A1_at	BHLHE40	BHLHE40	1.9626	4.2087e-80	2.66376e-79
Ssc.4789.1.A1_at		LASP1	-1.37396	5.01772e-80	3.1714e-79
Ssc.5903.1.S1_at	PSMD13	PSMD13	0.77241	6.29286e-80	3.97183e-79
Ssc.5438.1.S2_at	CD47	CD47	-1.90294	6.56252e-80	4.1363e-79
Ssc.17249.1.S1_at	OXSR1	OXSR1	1.05301	6.62169e-80	4.16782e-79
Ssc.2259.1.A1_at	ZMIZ1		1.51637	6.98348e-80	4.38948e-79
Ssc.16383.1.A1_at	CPNE3	CPNE3	-1.56306	7.90469e-80	4.9574e-79
Ssc.30351.1.A1_at			-2.55663	7.90878e-80	4.9574e-79
Ssc.1547.1.S1_at	NDUFV1	NDUFV1	1.24386	8.20173e-80	5.13397e-79
Ssc.12219.1.A1_at	LOC100624067	COX4I1	0.955912	8.5882e-80	5.36851e-79
Ssc.1732.1.S1_at	ARL6IP5	ARL6IP5	2.10546	8.71247e-80	5.43873e-79
Ssc.29010.1.A1_at	SYAP1	SYAP1	-1.58799	1.08082e-79	6.73777e-79
Ssc.1058.1.S1_at	GABARAPL2	GABARAPL2	1.62775	1.23191e-79	7.66913e-79
Ssc.2957.1.S1_at	ATP5L		1.46977	1.35065e-79	8.39686e-79
Ssc.10336.1.S1_at	PAIP2	PAIP2	1.76222	1.37879e-79	8.56014e-79
Ssc.29296.1.S1_at	LRRC8A	LRRC8A	-1.18046	1.54382e-79	9.57168e-79
Ssc.1505.2.S1_at	NCOR2	NCOR2	1.64768	1.57307e-79	9.73977e-79
Ssc.3547.1.S1_at	HTRA1		1.462	1.87632e-79	1.16016e-78
Ssc.11795.1.S1_at		KEAP1	1.1411	2.26543e-79	1.39886e-78
Ssc.1659.1.S1_at	FKBP2	FKBP2	-1.32636	2.35901e-79	1.45467e-78
Ssc.18072.1.A1_at	OSMR	OSMR	-2.54046	2.40281e-79	1.47968e-78
Ssc.11131.1.S1_at	VIM	VIM	1.86921	2.40865e-79	1.48127e-78
Ssc.4103.1.A1_at	LOC100153395	FNDC3B	-1.86495	2.59206e-79	1.59191e-78
Ssc.5019.1.S1_at	EXOSC8	EXOSC8	1.41991	2.75182e-79	1.68776e-78
Ssc.14238.1.S1_a_at	NAP1L1		1.43824	2.94e-79	1.80075e-78
Ssc.5794.1.S1_at	SS18L2	SS18L2	1.36335	3.01718e-79	1.84554e-78
Ssc.2406.1.S1_at			1.83288	3.83084e-79	2.3401e-78
Ssc.11404.1.A1_at			1.35174	4.56095e-79	2.78236e-78
Ssc.20190.1.S1_at	NUMB	NUMB	-1.61488	4.62186e-79	2.81575e-78
Ssc.6771.1.S1_a_at	SRI	SRI	-1.52412	5.0758e-79	3.08817e-78
Ssc.14460.1.S1_at			1.10775	5.29148e-79	3.2151e-78
Ssc.1008.1.A1_at		ELOVL6	-4.15404	5.54619e-79	3.36538e-78
Ssc.12780.1.S1_at			-2.07293	6.83702e-79	4.14312e-78
Ssc.5198.1.S1_at			1.42019	8.28675e-79	5.01497e-78
Ssc.2853.2.S1_at	THAP11	THAP11	1.51148	9.87013e-79	5.96528e-78
Ssc.18314.1.S1_at	KDSR	KDSR	-1.45571	1.03611e-78	6.25374e-78
Ssc.16045.2.A1_at		FBN1	2.04731	1.13323e-78	6.83089e-78
Ssc.17326.2.A1_at	MAGT1	MAGT1	-1.74035	1.27374e-78	7.66765e-78
Ssc.10965.1.A1_at	MAFB	MAFB	-2.10188	1.46551e-78	8.81048e-78
Ssc.7804.1.A1_at	LYST	LYST	-1.73447	1.86974e-78	1.12258e-77
Ssc.1554.1.S1_at	ZNF395	ZNF395	-1.62509	2.12122e-78	1.2719e-77
Ssc.31136.2.A1_at	SEL1L	SEL1L	-1.20593	2.16818e-78	1.29834e-77
Ssc.25180.1.S1_at		DUSP22	1.64606	2.17589e-78	1.30125e-77
Ssc.2275.1.A1_at	PARK7	PARK7	1.0996	2.8859e-78	1.72359e-77
Ssc.16536.1.S1_at			1.48086	3.01928e-78	1.8009e-77
Ssc.15709.1.S1_at	CDC37	CDC37	1.10253	3.22178e-78	1.91917e-77
Ssc.7584.1.S1_at	CLTC		-1.72566	3.39543e-78	2.01997e-77
Ssc.7769.1.S1_at	LPGAT1	LPGAT1	-2.41881	3.57961e-78	2.12676e-77
Ssc.5834.1.A1_at		STOM	-1.58859	4.21999e-78	2.50397e-77
Ssc.13779.1.A1_at	SPCS2		-1.24586	4.33251e-78	2.56739e-77
Ssc.3633.1.S1_at	CPOX	CPOX	-1.96374	5.0701e-78	3.00058e-77
Ssc.6931.1.A1_at	HSPA13	HSPA13	-3.15173	5.11716e-78	3.0245e-77
Ssc.3479.1.A1_at	PM20D2		-2.34205	5.32821e-78	3.14516e-77
Ssc.14002.1.S1_at			-0.54077	5.72143e-78	3.37291e-77
Ssc.25405.1.S1_at	PJA1	PJA1	-1.06833	6.2353e-78	3.67109e-77
Ssc.31165.1.S1_at	CAV2	CAV2	2.66801	6.31013e-78	3.71035e-77
Ssc.4072.1.A1_at	UBXN6	UBXN6	1.27471	8.11456e-78	4.76521e-77
Ssc.8395.1.A1_at	MYCBP2	MYCBP2	-1.56431	8.71414e-78	5.11073e-77
Ssc.23247.1.S1_at	LOC100152091	MYLK	-1.96055	8.94312e-78	5.23828e-77
Ssc.21166.1.S1_at	TIMM10	TIMM10	1.27626	9.30014e-78	5.4404e-77
Ssc.6036.1.S1_at			2.45537	9.51749e-78	5.56041e-77
Ssc.4047.3.S1_at	CAPZA2		2.96107	9.87802e-78	5.76365e-77
Ssc.4764.1.S1_at	ADH5	ADH5	-1.21214	1.056e-77	6.15368e-77
Ssc.4835.1.S1_at			-1.63879	1.06203e-77	6.18092e-77
Ssc.18431.1.S1_at	EIF2B2	EIF2B2	1.36741	1.27905e-77	7.43446e-77
Ssc.12693.1.S1_at	PTPLB	HACD2	-3.06394	1.47409e-77	8.55724e-77
Ssc.11369.1.S1_at		DERL1	-1.24452	1.75006e-77	1.01464e-76
Ssc.20329.1.S1_at	CAB39	CAB39	1.54436	1.88876e-77	1.09366e-76
Ssc.15531.1.S1_at	TIMM9	TIMM9	1.18559	1.89789e-77	1.09755e-76
Ssc.17024.1.A1_at	RPL13A		1.08508	1.99535e-77	1.15245e-76
Ssc.29125.1.A1_s_at	RPL27	RPL27	0.906084	2.00914e-77	1.15894e-76
Ssc.11816.2.A1_a_at	ABCD3	ABCD3	-2.12057	2.31003e-77	1.33082e-76
Ssc.21023.1.S1_at	NEK7	NEK7	2.04438	2.44888e-77	1.40904e-76
Ssc.1092.1.A1_at	COX5B	COX5B	1.12589	2.72721e-77	1.5672e-76
Ssc.8681.1.A1_at		NPTN	1.41337	4.21434e-77	2.41873e-76
Ssc.249.1.S1_at	SMAD4	SMAD4	1.34226	4.31777e-77	2.47498e-76
Ssc.24864.1.A1_at	MEIS1	MEIS1	-1.81768	5.33925e-77	3.05665e-76
Ssc.18798.1.A1_at	SLC10A3	SLC10A3	1.56175	6.48623e-77	3.70863e-76
Ssc.24594.1.S1_at		DDX19B	1.23765	7.13935e-77	4.07694e-76
Ssc.12026.1.A1_at		CASP7	-1.82377	7.32462e-77	4.17751e-76
Ssc.5093.1.A1_at	SHC1	SHC1	-1.38341	7.53896e-77	4.29438e-76
Ssc.24235.1.S1_at	LOC100620405	USP24	1.15622	7.96969e-77	4.53407e-76
Ssc.18189.1.S1_at	SIK3	SIK3	1.34739	1.11989e-76	6.36324e-76
Ssc.2677.1.S1_at	SSR3		-0.895815	1.12951e-76	6.40995e-76
Ssc.5471.1.A1_at	PEX11A	PEX11A	-2.38121	1.22581e-76	6.94775e-76
Ssc.210.9.A1_at	CTDSP2	AVIL	-1.18798	1.27133e-76	7.19684e-76
Ssc.21822.1.S1_at	LOC100520445	MIA3	-1.1211	1.27496e-76	7.20842e-76
Ssc.18457.1.S1_at	DGCR2		-0.861953	1.3921e-76	7.86099e-76
Ssc.23810.3.A1_at	NFIA	NFIA	-1.50475	1.42982e-76	8.06396e-76
Ssc.1553.1.S1_at		CDK19	-1.52812	1.73076e-76	9.74915e-76
Ssc.20224.1.S1_at	IDE	IDE	1.64815	1.83718e-76	1.03359e-75
Ssc.6903.1.S1_at	TUBB	TUBB	1.59852	1.95303e-76	1.09741e-75
Ssc.6723.1.A1_at	ATP5O	ATP5PO	1.85634	2.19524e-76	1.23198e-75
Ssc.1717.1.S1_at	HSPA5	HSPA5	-1.84763	2.37788e-76	1.33284e-75
Ssc.19866.1.S1_at	CA3	CA3	4.30443	2.44888e-76	1.37095e-75
Ssc.19059.1.A1_at	AGTR1	AGTR1	-2.1093	3.41123e-76	1.90736e-75
Ssc.14238.2.S1_at	NAP1L1		1.51957	4.26415e-76	2.38134e-75
Ssc.1427.1.S1_at			1.30339	5.12537e-76	2.85879e-75
Ssc.20379.1.A1_at	NMT1	NMT1	1.32682	5.29468e-76	2.94962e-75
Ssc.2636.1.S1_at		CUL3	1.71549	5.99451e-76	3.33541e-75
Ssc.6764.1.A1_at			1.82944	6.5419e-76	3.63554e-75
Ssc.1646.1.S1_at	DNTTIP1	DNTTIP1	1.03474	6.78649e-76	3.76688e-75
Ssc.25131.1.S1_at	NHP2		1.38866	7.25814e-76	4.02377e-75
Ssc.3449.1.S1_at	DERL1	DERL1	-1.36189	8.75802e-76	4.84937e-75
Ssc.839.1.S1_at	TXNDC17	TXNDC17	-1.15485	1.10815e-75	6.12844e-75
Ssc.2979.1.S1_at	PRDX6	PRDX6	-1.49502	1.18118e-75	6.52442e-75
Ssc.2396.1.A1_at	ATL2	ATL2	1.37684	1.20937e-75	6.67205e-75
Ssc.25441.2.S1_a_at	KIAA1551	KIAA1551	-2.31133	1.22295e-75	6.73881e-75
Ssc.16870.1.A1_at	UNC119B	UNC119B	-1.54785	1.40877e-75	7.75331e-75
Ssc.11506.1.A1_at	NAP1L4	NAP1L4	1.13965	1.52379e-75	8.37627e-75
Ssc.2442.1.S1_at	COPB1	COPB1	-1.21545	1.57216e-75	8.63171e-75
Ssc.5790.1.S1_at	LOC100156879	UQCRC1	1.41253	1.70597e-75	9.35511e-75
Ssc.2294.1.S1_a_at	COQ6	COQ6	1.09808	1.94926e-75	1.06764e-74
Ssc.9513.1.S1_at	CHCHD1	CHCHD1	1.02884	2.34215e-75	1.2813e-74
Ssc.21547.1.A1_at			1.35326	2.35293e-75	1.28565e-74
Ssc.29312.1.A1_at	LOC100738159		2.36451	2.3825e-75	1.30024e-74
Ssc.30729.1.S1_at	ZNF281	ZNF281	-2.70856	2.54042e-75	1.38477e-74
Ssc.4539.1.S1_at	NSD3		-1.58265	3.10682e-75	1.69149e-74
Ssc.18658.1.A1_at		MNT	-1.48444	3.46502e-75	1.88426e-74
Ssc.7402.1.A1_at	ATG3	ATG3	1.2304	4.12079e-75	2.23819e-74
Ssc.6365.1.A1_at	LOC100737638		1.80212	4.30618e-75	2.3361e-74
Ssc.11555.1.S1_at	TMEM98	TMEM98	-1.51891	5.54287e-75	3.00343e-74
Ssc.16041.1.S1_at	DHDH	BAX	-1.50336	5.57438e-75	3.01692e-74
Ssc.2527.1.S1_at	ATP6V1E1	ATP6V1E1	1.27471	6.16471e-75	3.33245e-74
Ssc.21239.1.S1_at	DUSP28	DUSP28	1.44464	6.59168e-75	3.55904e-74
Ssc.7022.1.A1_at	LRRC42	LRRC42	1.51558	6.86798e-75	3.70383e-74
Ssc.8440.1.S1_at	GDI2	GDI2	-1.0631	6.89589e-75	3.71449e-74
Ssc.10437.1.A1_at		SLC40A1	-2.61067	7.76945e-75	4.18009e-74
Ssc.1799.1.S1_at	LOC100623995		2.33795	8.09186e-75	4.34842e-74
Ssc.1158.1.A1_at	PABPC1	PABPC1	-1.30583	8.55017e-75	4.5893e-74
Ssc.11176.1.A1_at		CNEP1R1	1.69677	9.63098e-75	5.16334e-74
Ssc.3612.1.S1_at	SQSTM1	SQSTM1	1.30657	1.02291e-74	5.47755e-74
Ssc.18929.1.S1_s_at	RNF128	RNF128	-2.27461	1.17836e-74	6.30258e-74
Ssc.1698.1.S1_at	APMAP	APMAP	-1.49351	1.32157e-74	7.06024e-74
Ssc.2110.1.A1_at	ACTR10	ACTR10	1.79938	1.36561e-74	7.28696e-74
Ssc.20939.1.S1_at			1.42736	1.58281e-74	8.4361e-74
Ssc.8785.1.A1_at	OXA1L	OXA1L	1.12493	1.59459e-74	8.48893e-74
Ssc.18619.1.A1_at	RAP2C	RAP2C	-1.56262	1.70256e-74	9.05317e-74
Ssc.3218.1.S1_at	MKNK1	MKNK1	-1.50294	2.09918e-74	1.11491e-73
Ssc.13432.1.A1_at			-1.47427	2.7981e-74	1.4844e-73
Ssc.9629.1.A1_at	DYRK2	DYRK2	1.48333	2.87827e-74	1.52515e-73
Ssc.27509.1.A1_at		QKI	1.74687	3.79424e-74	2.00817e-73
Ssc.19873.1.S1_a_at	CREB3L2	CREB3L2	-1.94222	3.84709e-74	2.03378e-73
Ssc.24089.1.S1_a_at		RIOX2	1.65818	4.03024e-74	2.12814e-73
Ssc.2919.1.S1_at	CD63	CD63	1.47387	4.20926e-74	2.22009e-73
Ssc.11252.1.S1_at	SPR		0.83735	5.10817e-74	2.69109e-73
Ssc.4994.1.A1_at	PCBP1	PCBP1	1.34824	5.57553e-74	2.93392e-73
Ssc.3782.1.S1_at	OTUD5	OTUD5	-1.24509	6.62761e-74	3.48351e-73
Ssc.12897.1.S1_at	SMIM19	SMIM19	-1.40011	7.36867e-74	3.86855e-73
Ssc.3802.1.S1_at	NAP1L1		1.94437	9.09282e-74	4.76824e-73
Ssc.6225.1.S1_at	UBQLN1	UBQLN1	-1.16189	1.02872e-73	5.38837e-73
Ssc.19904.1.S1_at	PAIP1	PAIP1	1.88553	1.07218e-73	5.60955e-73
Ssc.4714.1.S1_at	PSMD8	PSMD8	1.04107	1.1156e-73	5.83006e-73
Ssc.5089.1.S1_at	ROMO1	ROMO1	0.977562	1.1629e-73	6.07026e-73
Ssc.5676.1.S1_at	SERBP1	SERBP1	2.05474	1.39243e-73	7.26006e-73
Ssc.7796.1.A1_at			-1.48803	1.39546e-73	7.26755e-73
Ssc.13057.1.A1_at	ZNF207	ZNF207	1.40099	1.47559e-73	7.67608e-73
Ssc.4145.1.S1_at	IL13RA1	IL13RA1	-1.35685	1.8548e-73	9.63775e-73
Ssc.19537.1.S1_at	IRF2	IRF2	-1.51772	2.19568e-73	1.1396e-72
Ssc.6370.1.S1_at	MRPL11	MRPL11	1.08396	2.26892e-73	1.17627e-72
Ssc.16640.1.A1_at		VSIG4	-2.23017	2.41812e-73	1.2522e-72
Ssc.24901.1.A1_at	LOC100154500	SAMHD1	-1.70153	2.69517e-73	1.39409e-72
Ssc.13574.1.S1_at	RPL27	RPL27	0.779082	2.97909e-73	1.5392e-72
Ssc.19545.1.S1_at	TIMM8B	TIMM8B	1.5425	3.16031e-73	1.63098e-72
Ssc.1942.1.S1_at	LPIN1	LPIN1	2.4302	3.60513e-73	1.85843e-72
Ssc.12021.1.S1_at	PPP6R3	PPP6R3	-1.21377	3.8521e-73	1.9835e-72
Ssc.1360.1.S1_at	MRPL42		1.64076	4.06253e-73	2.0895e-72
Ssc.13508.1.A1_at	ISOC1	ISOC1	-1.46192	4.5304e-73	2.32751e-72
Ssc.7058.1.A1_at	GTF2A2		1.30453	5.40297e-73	2.77267e-72
Ssc.4656.1.S1_at	UTP4	UTP4	1.34533	6.28814e-73	3.22329e-72
Ssc.7629.1.S1_at	LOC100157391		1.11521	6.78499e-73	3.47407e-72
Ssc.7053.1.S1_at	LOC100155351	TGIF2-C20orf24	0.87123	7.40602e-73	3.78779e-72
Ssc.14366.2.S1_at			-2.48895	7.58183e-73	3.87336e-72
Ssc.5171.1.S1_at		CNRIP1	1.26583	7.80489e-73	3.98286e-72
Ssc.17272.1.A1_at	LOC100524308	UQCRQ	1.30115	9.249e-73	4.7145e-72
Ssc.20851.1.A1_at	MTFR1L	MTFR1L	1.07892	1.02614e-72	5.22472e-72
Ssc.4971.1.S1_at	GRPEL1		-1.06636	1.07081e-72	5.44608e-72
Ssc.6625.1.A1_at	ATP6V1A	ATP6V1A	-1.86428	1.43094e-72	7.26958e-72
Ssc.9458.1.S1_at	CSNK2A1		1.2171	1.48995e-72	7.56091e-72
Ssc.1294.3.S1_at	NIT1		1.2914	1.58559e-72	8.03732e-72
Ssc.13587.1.A1_at	ANK3		2.31575	1.70045e-72	8.60995e-72
Ssc.20160.1.S1_at	METTL9		1.03484	1.9038e-72	9.62886e-72
Ssc.1123.1.A1_at	CIPC		1.99061	1.90745e-72	9.63663e-72
Ssc.31074.1.A1_at		OTULIN	-1.83911	2.20128e-72	1.11088e-71
Ssc.26090.1.A1_at	CAPRIN1	CAPRIN1	1.64618	2.2229e-72	1.12055e-71
Ssc.9449.1.A1_at	LOC100516194	PPFIBP1	2.11889	2.90539e-72	1.46297e-71
Ssc.16676.1.A1_at	UBE2Q2	FBXO22	1.91969	3.12925e-72	1.57395e-71
Ssc.8254.1.A1_at		CMPK1	-1.36066	3.64514e-72	1.83141e-71
Ssc.10953.1.A1_at	NDUFS1	NDUFS1	1.90111	3.72707e-72	1.87051e-71
Ssc.6497.1.A1_at	TNPO3	TNPO3	0.988463	4.21436e-72	2.11274e-71
Ssc.10133.1.A1_at	SNX5		1.10336	4.23961e-72	2.12306e-71
Ssc.6920.1.S1_at	UNC45A	UNC45A	-1.05529	4.29584e-72	2.14886e-71
Ssc.3129.1.A1_at	HMGN3	HMGN3	1.17929	4.36595e-72	2.18154e-71
Ssc.1627.1.A1_at	TAF7		2.07246	4.65405e-72	2.32295e-71
Ssc.11045.1.S1_at		NOL7	1.72241	5.11118e-72	2.54832e-71
Ssc.13913.1.S1_at			-1.70881	5.63477e-72	2.8063e-71
Ssc.10493.1.A1_at		LANCL1	2.05475	5.80399e-72	2.88742e-71
Ssc.11162.1.S1_at	C4BPA	C4BPA	-2.2266	7.48947e-72	3.72187e-71
Ssc.5871.1.A1_at	MRPL40	MRPL40	0.949282	1.14033e-71	5.66067e-71
Ssc.4857.2.S1_a_at		PGAM5	-1.09771	1.48293e-71	7.35332e-71
Ssc.30715.1.S1_at	CLPTM1L	CLPTM1L	-1.42252	1.59282e-71	7.88963e-71
Ssc.6598.1.S1_at	STUB1	STUB1	1.47727	1.87638e-71	9.28413e-71
Ssc.11175.1.S1_at	RPF1	RPF1	1.54068	2.10239e-71	1.03911e-70
Ssc.27209.1.S1_at	UBFD1	UBFD1	1.03282	2.34922e-71	1.15985e-70
Ssc.14280.1.S1_at			-1.58221	2.48336e-71	1.22475e-70
Ssc.6683.1.S1_at		MRPL37	1.22833	2.98656e-71	1.47133e-70
Ssc.6346.1.S1_at	ATMIN		1.19904	4.15151e-71	2.04303e-70
Ssc.11861.1.S1_at	XBP1	XBP1	-1.42124	4.33317e-71	2.13012e-70
Ssc.1849.1.A1_at	TSEN34	TSEN34	-1.16393	4.36734e-71	2.14461e-70
Ssc.11098.1.S1_at	RSF1	IFITM3	-2.16397	4.37741e-71	2.14724e-70
Ssc.3869.1.A1_at	NDUFC1	NDUFC1	1.88183	4.76953e-71	2.33707e-70
Ssc.18487.1.S1_a_at	FBXO31		1.49963	5.17797e-71	2.53448e-70
Ssc.13478.1.S1_at	FAM98A	FAM98A	1.31293	6.09127e-71	2.97832e-70
Ssc.10912.1.S1_at	LOC100623300	SEPSECS	-1.73028	6.32394e-71	3.08877e-70
Ssc.14446.1.A1_at			-1.53443	8.27438e-71	4.03708e-70
Ssc.3747.1.A1_at			0.760817	8.43651e-71	4.11178e-70
Ssc.7001.1.A1_at	ANXA7	ANXA7	1.48549	1.20781e-70	5.88031e-70
Ssc.1642.1.S1_at	PSMD2	PSMD2	1.50407	1.25997e-70	6.12775e-70
Ssc.15878.1.S1_at	PPP3CA		1.35885	1.36735e-70	6.64287e-70
Ssc.1121.1.S1_at	PDK4	PDK4	2.39485	1.42157e-70	6.89893e-70
Ssc.2898.1.S1_at	MTRR	MTRR	-1.50721	1.47035e-70	7.12807e-70
Ssc.5226.1.S1_at	EHBP1	EHBP1	-1.90591	1.59021e-70	7.70096e-70
Ssc.5049.1.A1_at	RAB10	RAB10	1.09841	1.61595e-70	7.81728e-70
Ssc.24543.1.S1_at		TFDP2	1.43545	1.6366e-70	7.90878e-70
Ssc.7595.1.A1_at		CRBN	1.19043	2.08483e-70	1.00642e-69
Ssc.14217.1.A1_at		MOBKL3	1.34028	2.09009e-70	1.00789e-69
Ssc.1911.1.A1_at	PSMC1	PSMC1	0.9092	2.09244e-70	1.00796e-69
Ssc.1262.1.S1_at	C7H14orf2		1.42339	2.16651e-70	1.04253e-69
Ssc.9951.1.A1_at	GNPNAT1		-2.22284	2.23756e-70	1.07559e-69
Ssc.21936.2.S1_at	MRPS9	MRPS9	1.02223	2.29028e-70	1.09977e-69
Ssc.7598.1.A1_at	PLPP1	PLPP1	1.27322	2.35577e-70	1.13002e-69
Ssc.3959.1.S1_at			1.10544	2.42493e-70	1.16198e-69
Ssc.8645.1.S1_at	ZNF639	ZNF639	1.84108	2.44724e-70	1.17144e-69
Ssc.26232.1.S1_at	DCTN4		1.36429	2.49623e-70	1.19363e-69
Ssc.15650.1.A1_a_at	EVL	EVL	-1.06894	2.54178e-70	1.21414e-69
Ssc.4478.1.A1_at	TNPO3	TNPO3	1.33153	2.58995e-70	1.23585e-69
Ssc.23095.1.A1_at		ZNF444	-1.01217	2.62737e-70	1.2524e-69
Ssc.9404.1.S1_at		SARS	2.11796	2.75581e-70	1.31225e-69
Ssc.3016.1.S1_at		EMILIN2	1.16874	3.09182e-70	1.47071e-69
Ssc.2201.3.S1_at	TMED7	TMED7	-1.2579	3.4105e-70	1.62061e-69
Ssc.4730.1.A1_at	MCMBP	MCMBP	-1.37395	3.95743e-70	1.87854e-69
Ssc.16571.1.S1_at			1.22824	4.13822e-70	1.96232e-69
Ssc.15393.1.S1_at	SIRT5	SIRT5	1.01307	4.73667e-70	2.24376e-69
Ssc.3880.1.S1_at	LOC100739791		-1.57989	5.75794e-70	2.72471e-69
Ssc.785.3.S1_at	COMT	COMT	-2.02209	6.20554e-70	2.93347e-69
Ssc.2696.1.S1_at	NISCH	NISCH	-1.43546	6.2585e-70	2.95544e-69
Ssc.30810.1.S1_at		MITF	1.17137	7.18585e-70	3.38985e-69
Ssc.13262.1.S1_at	EIF4EBP1	EIF4EBP1	1.62126	8.18292e-70	3.85621e-69
Ssc.10283.1.S1_at		NAA50	1.99511	8.47862e-70	3.99143e-69
Ssc.5347.1.A1_at	HIPK3	HIPK3	1.25949	9.6857e-70	4.55498e-69
Ssc.5520.1.S1_at	MSRB1	MSRB1	-1.73679	1.0536e-69	4.94975e-69
Ssc.11736.1.A1_at			-1.56476	1.14382e-69	5.36805e-69
Ssc.10541.1.S1_a_at	UBC	UBC	1.00272	1.16254e-69	5.45031e-69
Ssc.8638.1.A1_at	TBL2		-1.68888	1.2704e-69	5.94985e-69
Ssc.26122.1.A1_at	INSIG2		-1.7791	1.62229e-69	7.5901e-69
Ssc.1559.1.S1_at	EMC6	EMC6	0.903166	1.9234e-69	8.98966e-69
Ssc.10131.1.A1_at	PDK4	PDK4	3.42082	2.25917e-69	1.05482e-68
Ssc.7146.1.A1_at	ABCA1	ABCA1	-2.09885	2.37687e-69	1.10864e-68
Ssc.12288.1.A1_a_at	FTH1		-0.601939	2.68305e-69	1.25017e-68
Ssc.9752.1.A1_at	SNX3	SNX3	0.922056	3.06556e-69	1.42694e-68
Ssc.11074.1.S1_at	CFD	CFD	1.32512	3.45757e-69	1.60777e-68
Ssc.1009.1.A1_at			0.835669	3.91212e-69	1.81728e-68
Ssc.1162.1.S1_at			-1.31947	4.43194e-69	2.05665e-68
Ssc.12763.1.S1_at	STARD7	STARD7	0.928926	5.6436e-69	2.61626e-68
Ssc.14188.1.A1_at	LPGAT1	LPGAT1	-2.275	5.99813e-69	2.77779e-68
Ssc.12078.1.A1_at	SRP72	SRP72	-1.31126	6.22359e-69	2.87928e-68
Ssc.21334.1.S1_at			-1.87914	6.25155e-69	2.88928e-68
Ssc.7200.1.A1_at		SLC25A36	1.85151	6.26756e-69	2.89374e-68
Ssc.1962.2.S1_a_at		DNAJC8	1.12126	6.49657e-69	2.99645e-68
Ssc.1969.1.A1_at		TSC22D1	1.5458	7.03068e-69	3.23952e-68
Ssc.3206.1.S1_at	BBX	BBX	-1.85679	1.08429e-68	4.99101e-68
Ssc.16506.1.A1_at	JCHAIN	JCHAIN	-2.38493	1.11929e-68	5.14691e-68
Ssc.23186.1.A1_at	RPS10		0.598982	1.12638e-68	5.17432e-68
Ssc.11367.1.S1_at	VPS41	VPS41	-0.886163	1.25926e-68	5.77891e-68
Ssc.3599.1.S1_at	ZFP91		1.57759	1.28318e-68	5.88274e-68
Ssc.7769.2.S1_at	LPGAT1	LPGAT1	-2.00808	1.33117e-68	6.0966e-68
Ssc.10048.1.S1_at	DNAJC25		-1.91703	1.3347e-68	6.10666e-68
Ssc.8313.2.A1_at	TXNDC15	TXNDC15	1.13819	1.36229e-68	6.22664e-68
Ssc.2290.1.S1_at			-1.14773	1.42203e-68	6.4932e-68
Ssc.11302.1.S2_at	COL3A1	COL3A1	2.40127	1.56446e-68	7.13638e-68
Ssc.4083.1.S1_at	COPB2	COPB2	-1.02207	1.57269e-68	7.16677e-68
Ssc.24300.1.S1_at	MRPL45		0.850135	1.60988e-68	7.32892e-68
Ssc.19937.1.S1_at	IMPDH2	IMPDH2	0.982547	1.62921e-68	7.40948e-68
Ssc.6729.1.S1_at	ATP5A1	ATP5F1A	1.22741	1.64298e-68	7.46467e-68
Ssc.13472.1.A1_at	TXNDC9	TXNDC9	1.58764	1.7433e-68	7.91258e-68
Ssc.1271.1.S1_at	DESI2	DESI2	1.06074	1.94657e-68	8.82641e-68
Ssc.908.1.S1_at	PSMD11	PSMD11	1.31145	1.96622e-68	8.90661e-68
Ssc.17615.1.S1_at	ATP1B1	ATP1B1	1.25905	1.99259e-68	9.01711e-68
Ssc.14447.1.A1_at	UBR3	UBR3	2.24827	2.24783e-68	1.0162e-67
Ssc.1189.1.S1_at	PARVA	PARVA	-1.27396	2.35981e-68	1.06577e-67
Ssc.8476.1.A1_at	OSBPL9	OSBPL9	-1.30134	2.48629e-68	1.12179e-67
Ssc.11212.2.S1_a_at	MRPS21		0.948602	2.95754e-68	1.33309e-67
Ssc.7094.1.A1_at	DCUN1D1	DCUN1D1	1.97116	2.98277e-68	1.34313e-67
Ssc.17347.1.S1_at	PC	PC	-2.14128	3.00961e-68	1.35388e-67
Ssc.15332.1.S1_at	FAM46A	FAM46A	-2.27121	4.03211e-68	1.81206e-67
Ssc.3747.1.A1_x_at			0.706426	5.22082e-68	2.34397e-67
Ssc.19609.1.S1_at	IRAK1	IRAK1	1.14944	5.9946e-68	2.68872e-67
Ssc.8005.1.A1_at	WASHC4	WASHC4	-1.61061	6.07703e-68	2.72301e-67
Ssc.22933.1.S1_at	AMZ2	AMZ2	1.03716	6.46299e-68	2.89311e-67
Ssc.20231.1.S1_at	LOC100511312	TMED9	-1.0071	7.63057e-68	3.41241e-67
Ssc.8929.1.S1_at	TCEAL8		-1.67092	8.79614e-68	3.9298e-67
Ssc.19751.1.S1_at	APIP	APIP	1.30938	9.10372e-68	4.06324e-67
Ssc.10360.1.S1_at		ITPRIPL2	-1.72027	9.28582e-68	4.14046e-67
Ssc.1461.1.S1_at	COX7C		1.11616	1.04599e-67	4.6594e-67
Ssc.7937.1.A1_at			-1.59154	1.11341e-67	4.95487e-67
Ssc.20755.1.S1_at	MGAT1	MGAT1	-1.12848	1.25118e-67	5.56255e-67
Ssc.31167.1.S1_at	CRLF3	CRLF3	-1.65159	1.30225e-67	5.78399e-67
Ssc.2080.1.S1_at	WIPI1	WIPI1	1.6452	1.58854e-67	7.04866e-67
Ssc.17313.2.S1_at	CALD1	CALD1	-2.14413	1.71195e-67	7.58887e-67
Ssc.395.1.A1_at	CSNK2B		1.36872	1.77355e-67	7.85428e-67
Ssc.5375.2.A1_a_at	FAM208A	FAM208A	-1.94441	1.81967e-67	8.05072e-67
Ssc.3466.1.S1_at	MAP2K2	MAP2K2	0.96016	1.85569e-67	8.20212e-67
Ssc.7582.1.A1_at	MTPN	MTPN	1.012	1.89299e-67	8.35888e-67
Ssc.6352.1.S1_at	GPX1	GPX1	-3.08848	2.11587e-67	9.33401e-67
Ssc.986.1.A1_at	LOC100516480		0.96259	2.58992e-67	1.14142e-66
Ssc.11345.1.A1_at		EMC7	1.04927	2.6487e-67	1.16619e-66
Ssc.4120.1.A1_at	TMED10		-0.987682	2.83827e-67	1.24846e-66
Ssc.18899.1.A1_at		TTC17	-0.934692	2.93221e-67	1.28853e-66
Ssc.16651.1.S1_at		RPS16	0.696642	3.4637e-67	1.52062e-66
Ssc.21518.1.A1_at	KIF1BP	KIF1BP	1.52225	3.96137e-67	1.73744e-66
Ssc.11811.1.S1_at		USP9X	1.14853	4.02551e-67	1.76387e-66
Ssc.8874.1.A1_at	CSE1L	CSE1L	0.996322	4.12998e-67	1.80791e-66
Ssc.13766.1.A1_at	MCL1	MCL1	1.00461	4.13645e-67	1.809e-66
Ssc.23473.1.A1_at	PTP4A2		1.49629	4.74037e-67	2.07113e-66
Ssc.30822.1.A1_at	EIF4EBP2	EIF4EBP2	-1.14308	5.65349e-67	2.46772e-66
Ssc.2429.1.S1_at			1.87398	6.22398e-67	2.71413e-66
Ssc.24387.1.S1_at	RARS	RARS	1.0843	6.26627e-67	2.72996e-66
Ssc.2877.1.A1_at	ANP32A		-1.05974	7.02144e-67	3.05604e-66
Ssc.26260.1.S1_at	CRYZL1	CRYZL1	1.56305	7.06755e-67	3.07317e-66
Ssc.4202.1.S1_at	RFXANK	RFXANK	0.928622	7.36624e-67	3.2e-66
Ssc.11790.1.S1_at	PITPNA	PITPNA	1.08368	7.77613e-67	3.37484e-66
Ssc.14148.1.A1_at	RAB3GAP1		1.04781	8.14682e-67	3.53235e-66
Ssc.1420.1.S1_at	PSMB6	PSMB6	1.27499	1.06985e-66	4.63431e-66
Ssc.24109.1.S1_at	MON1A	MON1A	1.29303	1.21906e-66	5.27566e-66
Ssc.5414.1.S1_at	ABLIM3	ABLIM3	-1.21555	1.28508e-66	5.55608e-66
Ssc.11137.1.A1_at	LOC100512403	UBN1	-0.884629	1.53707e-66	6.63925e-66
Ssc.13442.1.S1_at	PIK3C2A	PIK3C2A	-1.93685	1.859e-66	8.0222e-66
Ssc.11125.1.S1_at	BTF3		1.42696	1.88223e-66	8.11479e-66
Ssc.25188.1.A1_at	SOS1	SOS1	1.10247	1.88478e-66	8.11807e-66
Ssc.2960.1.A1_at		ATP11A	-1.70622	2.04754e-66	8.81079e-66
Ssc.6694.1.S1_at	CYCS	CYCS	2.13925	2.08763e-66	8.97485e-66
Ssc.17289.1.A1_at		KLF10	1.65358	2.35326e-66	1.01073e-65
Ssc.25314.1.S1_a_at	AHCY	AHCY	-1.15132	2.46066e-66	1.05586e-65
Ssc.878.1.S1_at		DCTN2	0.923738	2.49089e-66	1.06783e-65
Ssc.5792.1.S1_at	CTNNA1	CTNNA1	-0.937544	3.22687e-66	1.38204e-65
Ssc.7157.1.A1_at	HBB		-2.44786	4.45283e-66	1.90531e-65
Ssc.3245.1.S1_at	TBCB	TBCB	1.15193	4.46269e-66	1.90774e-65
Ssc.1146.1.S1_at	ECHDC1	ECHDC1	-1.43048	4.61184e-66	1.96965e-65
Ssc.3983.1.S1_at			1.35788	5.29919e-66	2.26109e-65
Ssc.8541.1.A1_at	LOC100515730		-1.74926	5.77899e-66	2.46351e-65
Ssc.6999.1.S1_at	BCAS2	BCAS2	1.99767	5.92891e-66	2.52505e-65
Ssc.16475.1.S1_at	LOC100627733		1.82014	5.98004e-66	2.54445e-65
Ssc.28336.1.A1_at	SH3BP5	SH3BP5	1.37367	6.02709e-66	2.56208e-65
Ssc.25709.1.A1_at		OTULIN	-1.12262	6.61198e-66	2.80809e-65
Ssc.31098.1.S1_at	CSNK1G3	CSNK1G3	-1.59842	7.94132e-66	3.36952e-65
Ssc.20559.1.A1_at	CD59		1.48399	8.27251e-66	3.50678e-65
Ssc.12988.1.S1_at	CHMP4B	CHMP4B	1.31121	8.52992e-66	3.61253e-65
Ssc.12752.1.A1_at			-1.73013	9.1202e-66	3.85894e-65
Ssc.7004.1.A1_at	ORMDL1		-2.07432	1.16875e-65	4.94062e-65
Ssc.24144.1.S1_at	ACVR1B	ACVR1B	-1.16957	1.44903e-65	6.11978e-65
Ssc.2008.1.A1_a_at	POGLUT1	POGLUT1	-1.43634	1.70301e-65	7.18576e-65
Ssc.11985.1.S1_at		LSM4	-0.959313	1.81706e-65	7.65989e-65
Ssc.3822.1.S1_at	GNL3L	GNL3L	0.872993	2.0336e-65	8.56482e-65
Ssc.5804.1.S1_a_at	PSMD12	PSMD12	1.67537	2.0612e-65	8.67305e-65
Ssc.2010.1.S1_at	LOC100152229		1.14522	2.08068e-65	8.74693e-65
Ssc.5214.1.S1_at	SMIM12	SMIM12	-0.987288	2.41895e-65	1.01596e-64
Ssc.1819.1.S1_at	TRAPPC1	KCNAB3	1.24661	2.53423e-65	1.0634e-64
Ssc.27685.1.S1_at	P3H2	P3H2	-1.35497	2.54977e-65	1.06893e-64
Ssc.7209.1.A1_at		COX11	1.24819	2.57792e-65	1.07974e-64
Ssc.11661.1.A1_at	PPP1CC	PPP1CC	1.06371	3.03411e-65	1.26964e-64
Ssc.24220.1.A1_at	N4BP1	N4BP1	0.809393	3.16265e-65	1.32222e-64
Ssc.16727.1.A1_at	LOC100524254	CYB5R3	-1.6905	3.94947e-65	1.64966e-64
Ssc.8213.1.A1_at		PLEKHF2	1.71235	4.61263e-65	1.92489e-64
Ssc.5041.1.A1_at	NOP2	NOP2	0.932348	4.67723e-65	1.95006e-64
Ssc.8201.1.S1_at	UCHL5	UCHL5	1.77811	4.84906e-65	2.01985e-64
Ssc.19482.1.A1_at			1.80771	5.31636e-65	2.21248e-64
Ssc.3315.1.S1_a_at	CUL4A	CUL4A	1.18754	6.51594e-65	2.70923e-64
Ssc.16440.1.S1_at		IL6ST	-1.54023	6.74213e-65	2.80072e-64
Ssc.28332.1.S1_at	PBDC1	PBDC1	1.10899	7.90288e-65	3.27991e-64
Ssc.4829.2.A1_at	TXNL1	TXNL1	1.2569	7.97622e-65	3.30734e-64
Ssc.6381.1.S1_at	SIRT2	SIRT2	1.1215	1.02165e-64	4.23241e-64
Ssc.6913.1.A1_at	WDR47	WDR47	1.59467	1.05373e-64	4.36136e-64
Ssc.14366.1.S1_at			-1.94259	1.16836e-64	4.83141e-64
Ssc.4025.1.S1_at		INAFM2	1.09046	1.23795e-64	5.11454e-64
Ssc.5587.1.A1_at		NID1	-1.19898	1.50529e-64	6.2134e-64
Ssc.23971.1.S1_at		NAE1	1.18119	1.53597e-64	6.33431e-64
Ssc.30766.1.A1_at			-1.9254	1.85488e-64	7.64256e-64
Ssc.15721.1.S1_at	SNF8	SNF8	0.838673	1.97006e-64	8.10982e-64
Ssc.28904.1.S1_at	C1H14orf166	RTRAF	1.03805	2.14563e-64	8.82457e-64
Ssc.10751.1.A1_at			-1.6099	2.48419e-64	1.02078e-63
Ssc.3441.1.A1_at		GMFB	-1.31155	2.84658e-64	1.16864e-63
Ssc.13017.1.A1_at	RPS4X	RPS4X	0.955175	3.20631e-64	1.31514e-63
Ssc.24102.1.S1_at	LOC100739308	AGFG1	1.10955	4.57519e-64	1.87492e-63
Ssc.20915.1.S1_at	PSMA2		1.45191	4.59233e-64	1.88025e-63
Ssc.2847.1.S1_at	ANKRD9	ANKRD9	-1.44792	4.78756e-64	1.95843e-63
Ssc.27833.1.A1_at	MTMR10	MTMR10	-1.0925	5.59769e-64	2.28777e-63
Ssc.17278.1.S1_at	SARNP	SARNP	0.908805	6.77677e-64	2.76718e-63
Ssc.4578.1.A1_at	BCAR3	BCAR3	-1.67071	7.17559e-64	2.92741e-63
Ssc.30855.1.S1_at	MAP2K2	MAP2K2	1.01279	7.54304e-64	3.07456e-63
Ssc.24677.1.S1_at	LOC100514927	PCM1	1.51039	7.74246e-64	3.15303e-63
Ssc.14114.1.A1_at	ABCD3	ABCD3	-2.63106	7.84781e-64	3.19308e-63
Ssc.24334.1.S1_at	SPOPL	SPOPL	1.62034	8.18275e-64	3.32639e-63
Ssc.13158.1.A1_at		UBR5	1.27247	8.92644e-64	3.62547e-63
Ssc.7633.1.A1_at		ERBIN	-1.17803	1.02339e-63	4.15278e-63
Ssc.8834.1.A1_at	PEX19		0.804985	1.18585e-63	4.80774e-63
Ssc.18323.1.S1_at	EIF4B		1.30467	1.31724e-63	5.33569e-63
Ssc.7701.1.A1_at	STMN1	STMN1	1.44794	1.32041e-63	5.3438e-63
Ssc.1641.1.S1_at	CD81	CD81	-1.49163	1.5843e-63	6.40608e-63
Ssc.15605.2.S1_at	RAB7A	RAB7A	0.897202	2.03804e-63	8.23348e-63
Ssc.7366.1.A1_at	MCFD2		-1.84043	2.18e-63	8.79918e-63
Ssc.10701.1.A1_at		NKTR	-1.37725	2.48713e-63	1.003e-62
Ssc.5699.1.S1_at	GPRC5B	GPRC5B	1.26643	3.75037e-63	1.51109e-62
Ssc.20969.1.A1_at		RBX1	0.923151	4.2435e-63	1.70827e-62
Ssc.11790.3.A1_a_at	PITPNA		1.00734	4.56229e-63	1.83498e-62
Ssc.2588.1.S1_at	SPATS2L	SPATS2L	-1.32875	4.85812e-63	1.95225e-62
Ssc.22491.1.A1_at	PAPD5	PAPD5	1.16784	5.0938e-63	2.04515e-62
Ssc.21940.1.S1_at		TMEM203	0.805452	5.79036e-63	2.32277e-62
Ssc.7785.1.S1_at	TMEM123	TMEM123	-1.81609	6.82283e-63	2.73453e-62
Ssc.23987.1.A1_at	NAA35	NAA35	1.35884	7.92658e-63	3.17411e-62
Ssc.965.1.S1_at	EEF2	EEF2	1.00708	8.6809e-63	3.47312e-62
Ssc.7107.1.A1_at			-1.65882	9.5611e-63	3.82192e-62
Ssc.20465.1.S1_at	RPS19		0.559179	9.63814e-63	3.84934e-62
Ssc.6788.1.A1_at	SORBS2	SORBS2	-1.9819	1.08406e-62	4.32579e-62
Ssc.20341.1.S1_at	EED	EED	1.16563	1.11137e-62	4.43089e-62
Ssc.7870.2.S1_at		UBE2D3	1.70418	1.12262e-62	4.47185e-62
Ssc.16810.1.S1_at			0.874655	1.33526e-62	5.31421e-62
Ssc.1757.1.S1_at	APBB2	APBB2	1.53285	1.39955e-62	5.56523e-62
Ssc.15250.1.S1_at	CD82	CD82	-1.07183	1.41356e-62	5.61604e-62
Ssc.20525.1.S1_at	IGF2		-1.49234	1.46224e-62	5.8044e-62
Ssc.1236.1.S1_at	YIPF1	YIPF1	-1.25006	1.47398e-62	5.84587e-62
Ssc.1346.1.S1_at	LOC100519870	PSMD6	1.37945	1.63766e-62	6.4894e-62
Ssc.7586.2.S1_at	BZW1	BZW1	-1.24193	2.02212e-62	8.00591e-62
SscAffx.27.1.S1_at	COX3		-0.211032	2.20709e-62	8.73065e-62
Ssc.21860.1.A1_at	SAP18	SAP18	1.03061	2.50119e-62	9.88545e-62
Ssc.18382.1.S1_at	POLR2I	POLR2I	0.893205	2.62623e-62	1.03706e-61
Ssc.231.1.S1_at	FDX1	FDX1	-1.05785	2.74875e-62	1.08451e-61
Ssc.7938.1.A1_at			-1.98127	3.05873e-62	1.20576e-61
Ssc.11581.1.S1_at	MRPL44	MRPL44	1.09255	3.08123e-62	1.21358e-61
Ssc.27901.1.A1_at	PSMC2	PSMC2	1.01178	3.56534e-62	1.40305e-61
Ssc.1119.1.S1_at	MCCC1	MCCC1	-1.22472	3.8021e-62	1.49493e-61
Ssc.24035.1.S1_at		37469	1.74645	3.84704e-62	1.51129e-61
Ssc.24142.2.A1_s_at	CXXC5	CXXC5	-1.47446	4.08606e-62	1.60381e-61
Ssc.7652.1.A1_at			-0.857142	4.78378e-62	1.87605e-61
Ssc.11889.1.S1_at	ERP29	ERP29	-1.03566	5.40674e-62	2.11853e-61
Ssc.15728.1.S1_at	PGAM1	PGAM1	-1.19367	5.65947e-62	2.21565e-61
Ssc.7225.1.A1_at	BAG1	BAG1	0.968379	6.75568e-62	2.64254e-61
Ssc.4087.1.A1_at	AP1AR		-1.71781	7.15353e-62	2.79577e-61
Ssc.28417.1.S1_at	LOC100517819		-1.33987	9.26761e-62	3.6189e-61
Ssc.8655.1.A1_at	ZSCAN4	MBNL2	1.63775	9.34115e-62	3.64449e-61
Ssc.8250.1.A1_at	KIFAP3	KIFAP3	1.19437	1.14099e-61	4.44783e-61
Ssc.2805.1.S1_at	WDTC1	WDTC1	0.822155	1.15774e-61	4.50925e-61
Ssc.29959.1.A1_at			1.27174	1.27583e-61	4.96495e-61
Ssc.5620.1.A1_at	TOB1	TOB1	1.15409	1.44325e-61	5.6117e-61
Ssc.25441.2.S1_at	KIAA1551	KIAA1551	-1.60576	1.73373e-61	6.73537e-61
Ssc.30676.1.A1_at	SMAP1	SMAP1	0.872788	2.08997e-61	8.11242e-61
Ssc.4482.1.A1_at	PPP2R5C	PPP2R5C	0.809933	2.31852e-61	8.99189e-61
Ssc.12984.1.A1_s_at	VPS36		0.940733	2.42838e-61	9.40999e-61
Ssc.6722.1.A1_at	TAX1BP1	TAX1BP1	-1.49636	2.66151e-61	1.03046e-60
Ssc.12654.2.A1_at	MEF2A	MEF2A	1.95164	2.83644e-61	1.09725e-60
Ssc.993.1.A1_at		RPL37A	0.532846	3.06091e-61	1.18309e-60
Ssc.22530.1.S1_at			1.95837	3.06455e-61	1.18349e-60
Ssc.8868.1.S1_at	FCGR2B		-2.11122	3.34005e-61	1.28879e-60
Ssc.1669.1.S1_at	PEF1	PEF1	-1.02428	3.72463e-61	1.43597e-60
Ssc.30435.1.A1_at	TIAL1		1.56628	3.94451e-61	1.51945e-60
Ssc.11527.1.S1_at		DMAC2	1.37401	4.00032e-61	1.53965e-60
Ssc.17294.1.S1_at	YBX1	YBX1	1.11679	4.33672e-61	1.66772e-60
Ssc.3588.1.S1_at	GOT2	GOT2	0.862498	4.57603e-61	1.75826e-60
Ssc.29966.1.A1_s_at	GALNT11	GALNT11	1.38954	4.691e-61	1.80092e-60
Ssc.20593.1.S1_at	IPO8	IPO8	-1.15678	5.22245e-61	2.00326e-60
Ssc.2033.1.S1_at		CRY1	-1.64173	5.78026e-61	2.21536e-60
Ssc.30240.1.A1_at			-1.48171	6.02484e-61	2.30716e-60
Ssc.73.1.S1_at	FOXO1	FOXO1	1.4674	6.51208e-61	2.49165e-60
Ssc.1763.1.A1_at	CMAS		-1.03083	7.33389e-61	2.80374e-60
Ssc.3684.1.S1_at		ZC3H7B	-0.871251	7.82375e-61	2.9885e-60
Ssc.18220.1.S1_at	CDC37L1	CDC37L1	1.96466	8.1617e-61	3.11498e-60
Ssc.15317.1.A1_at	RYBP	RYBP	-1.45293	8.25912e-61	3.14952e-60
Ssc.20297.1.S1_at	NDUFB3		2.00626	8.44241e-61	3.21673e-60
Ssc.9725.1.A1_at		ARL5A	-1.21414	1.18451e-60	4.50946e-60
Ssc.5091.1.A1_at	SMIM20	SMIM20	1.65934	1.22464e-60	4.65832e-60
Ssc.1023.1.S1_at		NFATC3	1.42952	1.52604e-60	5.79996e-60
Ssc.8569.1.A1_at	FAM198B	FAM198B	-1.27947	1.64062e-60	6.23026e-60
Ssc.4221.1.S1_at	COPZ2	COPZ2	-1.12301	1.7289e-60	6.56005e-60
Ssc.22055.1.A1_at	LOC100153395	FNDC3B	-2.02623	1.91416e-60	7.25692e-60
Ssc.8028.1.A1_at		EIF4G3	1.94724	1.93408e-60	7.32634e-60
Ssc.17560.1.S1_at	WLS	WLS	1.09229	2.00992e-60	7.6073e-60
Ssc.12680.1.A1_at	LRIG1	LRIG1	1.27663	2.37551e-60	8.98355e-60
Ssc.30579.1.A1_at	TRMT1L	TRMT1L	1.21483	2.64487e-60	9.99392e-60
Ssc.2271.1.S1_at		SURF4	-1.1866	2.70933e-60	1.0229e-59
Ssc.3996.1.A1_at	PDLIM1	PDLIM1	1.24759	2.7367e-60	1.03238e-59
Ssc.20071.1.S1_at	MANF	MANF	-1.69161	2.85663e-60	1.07673e-59
Ssc.19353.3.A1_at	UBE3A	UBE3A	1.22394	3.36407e-60	1.26695e-59
Ssc.12348.2.S1_at	B2M	B2M	-1.36911	3.45943e-60	1.30179e-59
Ssc.3948.1.S1_at	NDUFA10	NDUFA10	1.0701	4.11141e-60	1.54585e-59
Ssc.28895.2.S1_at	PITHD1	PITHD1	1.14477	4.19712e-60	1.57678e-59
Ssc.22000.1.S1_at			-1.67308	4.20142e-60	1.57709e-59
Ssc.6805.2.A1_at	RBMS1		-1.67897	5.07035e-60	1.90169e-59
Ssc.8493.1.S1_at		IRF2BP2	1.1224	5.10613e-60	1.91354e-59
Ssc.30247.1.A1_at	MRPS35	MRPS35	1.19091	5.82651e-60	2.18171e-59
Ssc.24374.1.S1_at	EXOC8	EXOC8	0.809293	8.11746e-60	3.03705e-59
Ssc.2474.1.S1_at	LOC100523961		1.69599	8.84448e-60	3.30634e-59
Ssc.15508.1.S1_at	MYADM		1.15902	9.73854e-60	3.63758e-59
Ssc.4018.1.S1_at	AUTS2		-1.38392	1.05877e-59	3.95151e-59
Ssc.3480.1.S1_at	YWHAB	YWHAB	-0.965053	1.11013e-59	4.13984e-59
Ssc.8406.1.S1_at			-1.32739	1.25252e-59	4.667e-59
Ssc.18172.1.A1_a_at		POLR2F	1.14397	1.34048e-59	4.99065e-59
Ssc.17157.1.S1_at	PDXDC1	PDXDC1	-1.25436	1.57305e-59	5.85173e-59
Ssc.1160.1.S1_at	PSMC3	PSMC3	0.943187	1.59905e-59	5.9436e-59
Ssc.20273.1.S1_at	ZFP36L1	ZFP36L1	-1.2989	1.62929e-59	6.05107e-59
Ssc.8609.1.A1_at	PDCD4	PDCD4	-1.2	1.92861e-59	7.15689e-59
Ssc.10618.3.S1_at	NET1	NET1	-1.61642	2.11361e-59	7.83702e-59
Ssc.9137.1.A1_at		RANBP9	1.06667	2.43571e-59	9.024e-59
Ssc.8890.1.S1_at		PHB	1.04324	2.60813e-59	9.65496e-59
Ssc.15729.1.A1_at			1.22064	3.12174e-59	1.15469e-58
Ssc.8141.1.A1_at	MOSPD2	MOSPD2	-1.63288	3.50189e-59	1.29425e-58
Ssc.18460.3.A1_a_at	FAN1	FAN1	0.914211	4.03125e-59	1.48869e-58
Ssc.793.1.A1_at	RPL21		0.582845	4.6044e-59	1.69897e-58
Ssc.6682.1.S1_at	SRRM1	SRRM1	-1.01332	4.62896e-59	1.70665e-58
Ssc.29877.1.A1_at	PTPN21		1.02513	4.99793e-59	1.84119e-58
Ssc.1502.1.S1_at	IGBP1		0.919025	5.15918e-59	1.89906e-58
Ssc.10843.1.A1_at	EIF4A2		1.51801	5.39502e-59	1.98427e-58
Ssc.11816.1.A1_at	ABCD3	ABCD3	-2.17323	5.8068e-59	2.134e-58
Ssc.4836.1.S1_at	MPC2		1.40982	6.51789e-59	2.39339e-58
Ssc.1097.1.A1_at		IRF2BP2	1.36935	7.15739e-59	2.62611e-58
Ssc.3045.1.S1_at	CIAPIN1	CIAPIN1	0.910881	8.50352e-59	3.1175e-58
Ssc.27572.1.S1_at		MCCC2	-1.46905	8.65164e-59	3.16925e-58
Ssc.21403.1.S1_at	ALG5	ALG5	-1.24008	1.03076e-58	3.77284e-58
Ssc.4382.1.S1_at	PDHB	PDHB	1.43003	1.09646e-58	4.01008e-58
Ssc.13677.1.A1_at	ZBTB44	ZBTB44	1.30947	1.14812e-58	4.19565e-58
Ssc.4341.1.A1_at	TM9SF3	TM9SF3	-1.33806	1.1969e-58	4.3704e-58
Ssc.20954.1.S1_at	MRPL3	MRPL3	1.79372	1.20301e-58	4.38919e-58
Ssc.20117.1.S1_at	EIF3K	EIF3K	0.96819	1.22803e-58	4.47692e-58
Ssc.2422.1.S1_at	NABP2	NABP2	0.814871	1.26458e-58	4.60648e-58
Ssc.4196.1.A1_at			1.3778	1.2664e-58	4.60941e-58
Ssc.15679.1.A1_at	MRPL53	CCDC142	1.49755	1.56154e-58	5.67914e-58
Ssc.22795.1.A1_at	RHOBTB3	RHOBTB3	1.86904	1.58579e-58	5.76271e-58
Ssc.22114.1.S1_at		MARF1	-1.27391	1.68235e-58	6.10873e-58
Ssc.21975.1.S1_at		GCH1	-1.49527	1.69796e-58	6.16052e-58
Ssc.2466.1.S1_at	LRP10	LRP10	-0.946495	2.17452e-58	7.88328e-58
Ssc.9560.1.S1_at	ABLIM1	ABLIM1	-1.43524	2.55774e-58	9.26521e-58
RPTR-Ssc-AF298789-2_s_at			-0.430408	2.6375e-58	9.54652e-58
Ssc.6534.1.S1_at	YIF1A	YIF1A	-1.26487	2.6647e-58	9.63735e-58
Ssc.8565.1.S1_at	UBE2K	UBE2K	1.06092	3.37986e-58	1.22141e-57
Ssc.7439.1.A1_at	PSMA3	PSMA3	1.08868	3.96022e-58	1.42888e-57
Ssc.6004.1.A1_at	ZNF395	ZNF395	-1.54518	3.95885e-58	1.42888e-57
Ssc.17618.1.S1_at		REX1BD	0.861711	4.41226e-58	1.59072e-57
Ssc.19836.1.S1_at	SLC31A2	SLC31A2	1.24015	4.46676e-58	1.60909e-57
Ssc.4511.1.S1_at	DHRS3	DHRS3	-1.36842	6.37083e-58	2.2932e-57
Ssc.1543.1.A1_at	FAM3A	FAM3A	0.810586	7.44549e-58	2.67791e-57
Ssc.15604.1.S1_at	RTN3		-1.35696	8.08588e-58	2.90594e-57
Ssc.11298.1.S1_at	PPT2		0.778735	9.12206e-58	3.27575e-57
Ssc.7733.1.S1_at	IMMP1L		1.44129	9.85073e-58	3.53463e-57
Ssc.6819.1.A1_at	MTF2	MTF2	-1.41102	1.05015e-57	3.76517e-57
Ssc.6705.1.A1_at	RPL10A		0.755036	1.15469e-57	4.13673e-57
Ssc.18050.1.S1_at	ZRANB1	ZRANB1	0.895264	1.18423e-57	4.23923e-57
Ssc.27239.1.S1_at			-1.42801	1.32162e-57	4.72733e-57
Ssc.5911.1.S1_at	FYTTD1	FYTTD1	1.85732	1.63623e-57	5.84809e-57
Ssc.12259.1.A1_at	MARS	MARS	0.824287	1.72656e-57	6.16611e-57
Ssc.1522.2.A1_at	LOC100157353	HMGN4	1.24944	1.86414e-57	6.65224e-57
Ssc.28924.1.A1_at		YTHDF1	0.859797	2.00479e-57	7.14855e-57
Ssc.9865.1.A1_at	RUFY3	RUFY3	1.33686	2.05886e-57	7.33559e-57
Ssc.11153.1.S1_at		RPN2	-0.751343	2.09516e-57	7.45909e-57
Ssc.4640.1.S1_at	LOC100737059	REV3L	1.58085	2.16725e-57	7.70972e-57
Ssc.7364.1.A1_at	ZBTB2	ZBTB2	0.964385	2.21284e-57	7.86575e-57
Ssc.29843.1.A1_at	PPP6C		1.04085	2.22079e-57	7.88786e-57
Ssc.7328.1.S1_at	SF3B5	SF3B5	0.966883	2.24445e-57	7.96572e-57
Ssc.2648.1.S1_at	VMP1	VMP1	-1.26258	2.97071e-57	1.0535e-56
Ssc.24654.1.A1_at		SLAIN2	1.39252	3.04861e-57	1.08029e-56
Ssc.1390.1.S1_at	C2H11orf58	C11orf58	0.90099	3.71301e-57	1.3147e-56
Ssc.4657.1.S1_at	TSPAN13	TSPAN13	-1.46942	3.82682e-57	1.35394e-56
Ssc.17592.1.S1_at	ANKH	ANKH	-1.15601	4.01905e-57	1.42086e-56
Ssc.13397.1.S1_at		ARL3	-1.19881	4.78406e-57	1.69e-56
Ssc.12017.1.A1_at		HERPUD1	-1.45798	4.78913e-57	1.69048e-56
Ssc.2055.1.S1_at	ELOA	ELOA	0.806698	4.90355e-57	1.72953e-56
Ssc.21225.1.S1_at	RNASEH2C	RNASEH2C	0.703406	5.3349e-57	1.88021e-56
Ssc.3423.1.S1_at	KIAA2026	KIAA2026	-1.10418	5.43298e-57	1.9133e-56
Ssc.10650.1.A1_at			-1.77286	6.25603e-57	2.20145e-56
Ssc.9246.1.S1_at	AIMP1	AIMP1	1.4333	7.4279e-57	2.6118e-56
Ssc.14094.2.S1_at	SAR1B	SAR1B	1.22733	7.71277e-57	2.70988e-56
Ssc.10299.2.S1_at	CACYBP	CACYBP	1.76368	8.93739e-57	3.13772e-56
Ssc.22102.1.A1_at		DPP3	-1.0557	1.05161e-56	3.68913e-56
Ssc.17326.1.A1_at	MAGT1	MAGT1	-1.44387	1.28892e-56	4.51818e-56
Ssc.1495.1.S1_a_at	TCEA1	TCEA1	-0.962243	1.29615e-56	4.54001e-56
Ssc.2095.1.S1_at	VEGFB	VEGFB	1.28504	1.37575e-56	4.81511e-56
Ssc.6054.1.S1_a_at	MTCH2		1.94414	1.3997e-56	4.89228e-56
Ssc.11132.1.S1_at		RPS18	0.563304	1.39994e-56	4.89228e-56
Ssc.16799.1.A1_at	CACUL1	CACUL1	1.09608	1.58386e-56	5.53078e-56
Ssc.19878.2.S1_a_at		HNRNPD	0.800171	1.59385e-56	5.56138e-56
Ssc.14528.1.S1_at	ACY1		-1.58755	1.78176e-56	6.21231e-56
Ssc.5685.1.S1_at		ANKFY1	-0.982493	2.31365e-56	8.06064e-56
Ssc.7500.1.S1_at	PDCD6	PDCD6	-1.07061	2.53438e-56	8.82289e-56
Ssc.6973.1.A1_at	YME1L1	YME1L1	1.47972	2.63932e-56	9.1812e-56
Ssc.21490.1.S1_a_at	C5H12orf45	C12orf45	-1.39867	2.73847e-56	9.51883e-56
Ssc.3677.1.S1_at			0.979194	2.74246e-56	9.52545e-56
Ssc.929.2.S1_at	LOC100049695	RPLP0	0.608134	3.18886e-56	1.10675e-55
Ssc.23242.1.A1_at		FSTL1	1.56444	3.46742e-56	1.20251e-55
Ssc.2811.1.S1_at	CNBP	CNBP	1.02981	4.35147e-56	1.50796e-55
Ssc.26084.1.S1_at	LOC100738700	ATP2B1	1.56115	4.40472e-56	1.52525e-55
Ssc.11302.1.S1_at	COL3A1	COL3A1	2.07873	5.06661e-56	1.75312e-55
Ssc.21860.3.A1_at	KIDINS220	KIDINS220	1.22349	5.61433e-56	1.94116e-55
Ssc.17186.1.S1_a_at	POLR2B	POLR2B	0.969172	5.62235e-56	1.94246e-55
Ssc.15518.1.A1_at	BCL6	BCL6	1.55918	6.31016e-56	2.17844e-55
Ssc.1336.1.A1_at			-1.15326	6.40233e-56	2.20859e-55
Ssc.4242.1.A1_at	DUSP23	DUSP23	0.844792	6.54035e-56	2.25449e-55
Ssc.3726.1.S1_at	TAF11	TAF11	0.901193	6.72444e-56	2.31619e-55
Ssc.27454.1.S1_at	ATIC	ATIC	-1.23269	7.65229e-56	2.6338e-55
Ssc.4364.1.S1_at	LOC100516442		1.03117	8.305e-56	2.85629e-55
Ssc.30885.1.A1_at	CHM	CHM	1.58792	8.98177e-56	3.08672e-55
Ssc.6891.1.S1_at	NDUFB4		1.58108	9.38921e-56	3.22431e-55
Ssc.12437.1.A1_at			-1.32157	1.11277e-55	3.81844e-55
Ssc.1265.1.S1_at	DPCD	DPCD	0.774806	1.23449e-55	4.23294e-55
Ssc.23830.1.S1_at	KIAA2013	KIAA2013	1.08777	1.42057e-55	4.86731e-55
Ssc.9599.1.S1_at		CSPG5	-1.19106	1.54946e-55	5.30495e-55
Ssc.7034.2.S1_at	PCYOX1	PCYOX1	1.82911	1.65096e-55	5.6482e-55
Ssc.4554.1.S1_at	TMED2		-0.763783	1.82745e-55	6.24732e-55
Ssc.3911.2.S1_a_at	SNRNP27	SNRNP27	1.07636	1.91769e-55	6.55091e-55
Ssc.1226.1.S1_at	SNUPN	SNUPN	0.706907	1.95503e-55	6.67345e-55
Ssc.11069.1.A1_at	PPP4R3B	PPP4R3B	-1.36042	2.06222e-55	7.03408e-55
Ssc.13966.1.A1_s_at		RPS18	0.74262	2.48368e-55	8.4653e-55
Ssc.15678.1.A1_s_at			-1.38135	2.50443e-55	8.52965e-55
Ssc.1829.1.S1_at	TPM3	TPM3	-1.41268	2.70008e-55	9.18913e-55
Ssc.16898.1.S1_at		SPTLC1	-1.26303	2.81463e-55	9.57184e-55
Ssc.5962.1.A1_at		MBD2	1.06141	3.14785e-55	1.06971e-54
Ssc.9167.1.A1_at	TMED5	TMED5	-1.73497	3.29408e-55	1.11856e-54
Ssc.21972.1.A1_at	LOC100523311	TCP11L2	1.44066	3.53587e-55	1.19977e-54
Ssc.25191.1.S1_at	MCRIP2	MCRIP2	1.4283	3.94806e-55	1.33864e-54
Ssc.2809.1.S1_at		PDPK1	-1.01143	4.80761e-55	1.62887e-54
Ssc.11032.1.S1_at	PEBP1		-1.41366	4.94379e-55	1.67376e-54
Ssc.16802.1.S1_at			0.722175	5.27731e-55	1.78535e-54
Ssc.9571.1.S1_at	ZFAND6		0.87379	6.09227e-55	2.05953e-54
Ssc.19954.1.S1_at			0.810811	6.52432e-55	2.20395e-54
Ssc.21011.1.S1_at	COL1A2	COL1A2	1.93474	6.56305e-55	2.21482e-54
Ssc.14306.1.S1_at	SECISBP2L	SECISBP2L	-1.34289	6.56622e-55	2.21482e-54
Ssc.8939.1.S1_at	SDHB	SDHB	0.898878	7.01169e-55	2.36333e-54
Ssc.7521.1.A1_at			1.16938	7.11063e-55	2.39491e-54
Ssc.16807.1.A1_at	CCT4	CCT4	1.2461	7.59302e-55	2.5555e-54
Ssc.1551.1.S1_at	PLXND1	PLXND1	-1.24582	7.85886e-55	2.64301e-54
Ssc.3281.1.S1_at	TMEM258	TMEM258	-0.855672	8.20201e-55	2.75638e-54
Ssc.15722.1.S1_at	LRPAP1	LRPAP1	-1.04472	8.73213e-55	2.93237e-54
Ssc.9521.1.A1_at	KIAA0355	KIAA0355	0.863446	8.93207e-55	2.99731e-54
Ssc.8925.1.S1_at			-2.19877	9.1462e-55	3.06691e-54
Ssc.12641.1.S1_at	NKIRAS1	NKIRAS1	1.63764	9.18104e-55	3.07632e-54
Ssc.1301.1.S1_at	HSD17B10	HSD17B10	-1.278	9.79328e-55	3.27906e-54
Ssc.23217.1.S1_at	LOC100624265	STRN3	1.50189	1.04564e-54	3.49852e-54
Ssc.6842.2.A1_a_at		DNM1L	1.29425	1.05506e-54	3.52746e-54
Ssc.1504.1.S1_at		ABCF1	0.666451	1.11146e-54	3.7133e-54
Ssc.12110.1.S1_at	PRCC	PRCC	0.952224	1.12949e-54	3.77074e-54
Ssc.9731.1.A1_at			0.816618	1.24951e-54	4.16839e-54
Ssc.3811.1.S1_a_at	MRPL52	MRPL52	0.963929	1.28095e-54	4.27013e-54
Ssc.30931.1.A1_at		SYNE3	-1.22225	1.29114e-54	4.30097e-54
Ssc.19191.1.S1_at	NDUFS5	NDUFS5	0.56012	1.3194e-54	4.39191e-54
Ssc.7610.1.S1_at		DAZAP2	-0.801906	1.46203e-54	4.86311e-54
Ssc.1357.1.S1_at	RPS17		0.849174	1.46807e-54	4.87965e-54
Ssc.10863.1.A1_at		SNRNP25	-0.999403	1.51631e-54	5.03631e-54
Ssc.23252.1.A1_at	LOC100155117	UGGT1	-1.43658	1.67476e-54	5.55853e-54
Ssc.17768.1.S1_at	AKT1S1	AKT1S1	1.34202	1.89073e-54	6.27078e-54
Ssc.11141.1.S1_at	SEC11A	SEC11A	-1.07979	1.90724e-54	6.32094e-54
Ssc.1025.1.S1_at	SETD5	SETD5	-1.12213	1.91135e-54	6.32996e-54
Ssc.28098.1.A1_at	PAIP1	PAIP1	1.67848	2.01737e-54	6.67623e-54
Ssc.21369.1.A1_s_at	GGTA1P		1.81166	2.03187e-54	6.71932e-54
Ssc.1294.1.S1_at	NIT1	NIT1	-0.91838	2.15585e-54	7.12416e-54
Ssc.19910.1.S1_at	RPS24		0.795879	2.33697e-54	7.71708e-54
Ssc.13809.1.A1_at	CAAP1	CAAP1	-1.42456	2.3597e-54	7.78648e-54
Ssc.6857.1.A1_at	YEATS2	YEATS2	-1.10829	2.52215e-54	8.31652e-54
Ssc.30733.1.A1_at		MKL2	1.06629	2.58567e-54	8.51982e-54
Ssc.13757.1.S1_at	COPS2	COPS2	1.65481	2.593e-54	8.53779e-54
Ssc.25324.1.S1_at		DMD	1.24495	2.82466e-54	9.29384e-54
Ssc.9005.1.A1_at	CUL2	CUL2	1.35397	3.52402e-54	1.15865e-53
Ssc.9246.1.S1_a_at	AIMP1	AIMP1	1.32767	3.81187e-54	1.25239e-53
Ssc.25159.1.A1_at		ROCK1	-2.11513	3.84791e-54	1.26332e-53
Ssc.1814.1.S1_at	TIMM17B	TIMM17B	0.9429	3.92004e-54	1.28608e-53
Ssc.27270.1.S1_at	ABHD5	ABHD5	-2.17565	4.44767e-54	1.45813e-53
Ssc.16720.1.S1_a_at	AP1B1	AP1B1	-0.804906	4.99696e-54	1.63703e-53
Ssc.15701.1.S1_at			1.15804	5.10147e-54	1.67007e-53
Ssc.1094.2.S1_at	GLO1		2.464	5.36326e-54	1.75451e-53
Ssc.25400.1.S1_at		DUSP16	-1.18101	5.78637e-54	1.89157e-53
Ssc.24025.1.A1_at	SMIM19	SMIM19	-1.01965	6.20545e-54	2.02711e-53
Ssc.17332.1.A1_at			-1.02095	6.99272e-54	2.28265e-53
Ssc.6708.1.A1_at	SEC63	SEC63	-1.77661	7.78193e-54	2.53846e-53
Ssc.9345.1.S1_at		POMP	0.95009	7.84439e-54	2.557e-53
Ssc.5049.2.S1_at	RAB10		1.56857	9.75602e-54	3.17786e-53
Ssc.15239.1.S1_at	DBT	DBT	-1.4776	1.04536e-53	3.40265e-53
Ssc.29691.1.A1_s_at		KLHL11	-1.30884	1.07585e-53	3.49939e-53
Ssc.8329.1.A1_at	UBE4A		-1.19477	1.13101e-53	3.67619e-53
Ssc.16695.1.A1_at	CSDE1	CSDE1	1.138	1.24535e-53	4.04495e-53
Ssc.17042.1.A1_at	SOD2	SOD2	1.30835	1.72589e-53	5.60176e-53
Ssc.1955.1.A1_at	LAMP2	LAMP2	-0.739829	1.78129e-53	5.77747e-53
Ssc.17161.1.A1_at	RRAGA	RRAGA	1.39417	1.81043e-53	5.86779e-53
Ssc.7566.1.S1_at	MED7	MED7	0.923253	1.87594e-53	6.0758e-53
Ssc.3061.1.A1_at	CRLS1	CRLS1	-1.44783	2.5542e-53	8.26668e-53
Ssc.12108.1.S1_at		SUCLG2	-1.31744	2.66005e-53	8.60315e-53
Ssc.19459.1.A1_at			-1.37463	2.9613e-53	9.57066e-53
Ssc.1416.1.S1_at	WDR11	WDR11	-1.04017	3.39489e-53	1.09642e-52
Ssc.9130.1.A1_at	RPL10	RF00156	0.533148	3.52774e-53	1.13852e-52
Ssc.21283.1.S1_at		VPS26B	-1.01869	3.66611e-53	1.18234e-52
Ssc.30852.1.A1_at	DPY19L4	DPY19L4	-1.48517	3.76245e-53	1.21255e-52
Ssc.23006.1.S1_at	NUCKS1	NUCKS1	-0.964738	4.16581e-53	1.3416e-52
Ssc.26087.1.S1_at		DYRK2	1.07402	4.24694e-53	1.36676e-52
Ssc.942.1.S1_at	GJA1	GJA1	1.95861	4.50534e-53	1.44889e-52
Ssc.5649.1.S1_at	ATP1B3		1.12368	5.51625e-53	1.77275e-52
Ssc.30384.1.A1_at		PPM1A	1.3251	5.8818e-53	1.88889e-52
Ssc.3429.1.S1_at	CCNC		-1.43713	5.9289e-53	1.90267e-52
Ssc.2026.1.S1_at	CSDE1	CSDE1	1.27628	6.25631e-53	2.00633e-52
Ssc.13780.6.S1_a_at			-1.11622	6.42382e-53	2.0586e-52
Ssc.16685.1.S1_at		AHSA1	1.06394	7.91574e-53	2.53493e-52
Ssc.7431.1.A1_at		PPM1A	2.0192	7.98215e-53	2.5544e-52
Ssc.1125.1.A1_at		TIMP3	1.10272	1.07874e-52	3.44969e-52
Ssc.1299.1.A1_at	DAZAP1	DAZAP1	0.747414	1.1063e-52	3.53536e-52
Ssc.13723.2.S1_at		ABI1	-1.00994	1.2277e-52	3.92054e-52
Ssc.18668.1.S1_at			0.937975	1.33367e-52	4.25597e-52
Ssc.1433.1.S1_at		MRPL21	0.769896	1.43312e-52	4.57013e-52
Ssc.17295.2.S1_at			-1.88089	1.47598e-52	4.70352e-52
Ssc.6058.1.S1_at	DUSP1	DUSP1	1.35588	1.51068e-52	4.81073e-52
Ssc.20060.1.A1_at	TRIP12	TRIP12	0.684994	1.59224e-52	5.06692e-52
Ssc.29248.1.A1_at			-1.1492	1.63283e-52	5.19245e-52
Ssc.9299.1.S1_at	LOC100738577	ZEB1	1.12093	1.67264e-52	5.31535e-52
Ssc.17602.1.S1_at		TBRG4	0.664607	1.71454e-52	5.44472e-52
Ssc.830.1.S1_at	PSME2		-0.861573	1.9374e-52	6.14813e-52
Ssc.8552.1.S2_a_at	GGTA1P		1.72906	2.01498e-52	6.38988e-52
Ssc.64.1.S1_at		ABCG2	-1.40251	2.08877e-52	6.61929e-52
Ssc.7389.1.A1_at	CARNMT1	CARNMT1	1.56341	2.29379e-52	7.26393e-52
Ssc.4719.1.S1_at	FYTTD1	FYTTD1	1.5828	2.67661e-52	8.47034e-52
Ssc.21646.1.S1_at	HBS1L	HBS1L	1.58456	2.94019e-52	9.29801e-52
Ssc.2578.1.S1_at	ILK	ILK	0.842294	3.11014e-52	9.82866e-52
Ssc.26235.1.S1_at	MLLT1	MLLT1	0.751411	3.14095e-52	9.91913e-52
Ssc.1480.1.S1_at	PSMD1	PSMD1	0.920073	3.32757e-52	1.05012e-51
Ssc.5907.1.S1_at	CUL1	CUL1	1.25793	3.60997e-52	1.13845e-51
Ssc.22689.1.S1_at	SYNCRIP	SYNCRIP	1.52484	5.93781e-52	1.87127e-51
Ssc.27473.1.S1_at		DCAF5	0.866053	6.32355e-52	1.99146e-51
Ssc.8770.1.A1_at		LSM14A	1.31873	6.97573e-52	2.19533e-51
Ssc.13420.1.A1_at		CAND1	-1.26461	8.72165e-52	2.7429e-51
Ssc.1920.1.A1_at	IPO7	IPO7	0.963863	9.03178e-52	2.83847e-51
Ssc.1822.1.A1_at	HUWE1	HUWE1	0.699835	9.06371e-52	2.84654e-51
Ssc.28687.1.S1_at		WDR37	-1.18748	1.07334e-51	3.36862e-51
Ssc.5550.1.S1_at	DDOST	DDOST	-1.1988	1.09185e-51	3.42435e-51
Ssc.21783.1.S1_at	MRPL2	CUL7	0.719173	1.10681e-51	3.46886e-51
Ssc.17277.1.S1_at		CREBBP	0.76667	1.12668e-51	3.5287e-51
Ssc.12845.1.S1_at			-1.12051	1.18704e-51	3.7152e-51
Ssc.10198.1.A1_at	KIF5B	KIF5B	1.38413	1.19466e-51	3.73649e-51
Ssc.7641.1.S1_at		FAM69A	-1.33151	1.34981e-51	4.21885e-51
Ssc.27320.1.S1_at	GATC		1.21637	1.63471e-51	5.10582e-51
Ssc.11993.1.S1_at	GRSF1	GRSF1	0.916621	1.94411e-51	6.06801e-51
Ssc.4970.1.S1_at	SEC62	SEC62	-1.727	2.0319e-51	6.3377e-51
Ssc.8477.1.A1_at	DCTN4		0.706197	2.10386e-51	6.55765e-51
Ssc.20344.1.S1_at	WBP2	WBP2	-1.34479	2.14917e-51	6.69429e-51
Ssc.8090.1.A1_at	PEA15	PEA15	1.01961	2.28171e-51	7.10228e-51
Ssc.2707.1.S1_at		RPL36AL	-0.782054	2.87492e-51	8.94266e-51
Ssc.15283.1.A1_at	KDELR3	KDELR3	-1.56388	3.08284e-51	9.58289e-51
Ssc.26060.1.A1_at	MAFB	MAFB	-1.47258	3.16927e-51	9.84483e-51
Ssc.17186.2.S2_at	IGFBP7	IGFBP7	1.00029	3.18011e-51	9.87178e-51
Ssc.26398.2.S1_a_at	LOC100512926		1.1077	3.2064e-51	9.94662e-51
Ssc.7013.1.S1_at	ARL8B	ARL8B	-0.926987	4.2773e-51	1.32506e-50
Ssc.8563.1.A1_at	RBM26	RBM26	-1.67828	4.27498e-51	1.32506e-50
Ssc.17010.1.S1_at	ZPR1		-0.978043	4.59876e-51	1.42368e-50
Ssc.19303.1.S1_at	LOC100519283		1.47689	5.70929e-51	1.76627e-50
Ssc.3236.1.A1_at	RRP15	RRP15	1.40025	5.7185e-51	1.76792e-50
Ssc.10575.1.A1_at	TMEM59	TMEM59	-1.27528	6.23557e-51	1.92647e-50
Ssc.21128.1.S1_at	TLK2	TLK2	0.829052	6.65387e-51	2.05432e-50
Ssc.29311.1.A1_at	RMND5A	RMND5A	1.34738	7.23834e-51	2.23325e-50
Ssc.28142.1.A1_at	PTP4A1	PTP4A1	-1.5162	7.43857e-51	2.29348e-50
Ssc.20440.1.S1_at		POLDIP3	-0.728404	7.46522e-51	2.30014e-50
Ssc.1537.1.S1_at	YKT6	YKT6	0.797467	7.4867e-51	2.30519e-50
Ssc.18176.1.S1_at		PSEN1	-0.959174	7.7481e-51	2.38407e-50
Ssc.14302.1.A1_at		APPL1	1.23854	7.81693e-51	2.40363e-50
Ssc.15665.1.S1_at	RPS6		0.474252	8.14012e-51	2.5003e-50
Ssc.7721.1.A1_at	PLS3	PLS3	-1.05054	8.14231e-51	2.5003e-50
Ssc.28938.1.A1_at	SMIM15		-1.61904	8.16007e-51	2.50407e-50
Ssc.7396.1.A1_at	R3HDM1	R3HDM1	0.810171	8.211e-51	2.518e-50
Ssc.14143.1.A1_at		TOMM70	1.01893	8.22629e-51	2.52099e-50
Ssc.4233.1.S1_at		OSBPL11	1.40627	9.02891e-51	2.7651e-50
Ssc.12786.1.A1_at	SAP30	SAP30	1.64611	9.51434e-51	2.91181e-50
Ssc.868.1.S1_at			1.00878	9.65275e-51	2.95219e-50
Ssc.5144.1.A1_at	MSL3	MSL3	1.20841	9.7143e-51	2.96902e-50
Ssc.21347.1.S1_at	VBP1		1.32372	1.04171e-50	3.18168e-50
Ssc.8657.1.A1_at	SAMD8	SAMD8	1.43053	1.06703e-50	3.25683e-50
Ssc.5133.1.S1_at	LOC100623939	FXYD1	1.06172	1.07048e-50	3.26519e-50
Ssc.3791.1.S1_at		CTSF	-0.909666	1.1264e-50	3.43345e-50
Ssc.11247.1.A1_at		NDUFS4	0.989959	1.23982e-50	3.77663e-50
Ssc.30480.1.A1_at	TBL1XR1		0.848975	1.26337e-50	3.84581e-50
Ssc.19297.1.S1_at	TPP1	TPP1	-1.5349	1.26945e-50	3.86175e-50
Ssc.24643.1.A1_at			-1.59547	1.64789e-50	5.00962e-50
Ssc.28140.1.S1_at	C6orf203	C6orf203	1.17809	1.90742e-50	5.79475e-50
Ssc.7928.1.A1_at		STAM	0.93802	2.12609e-50	6.45476e-50
Ssc.18594.1.S1_at	MTDH	MTDH	-0.951758	2.66822e-50	8.09525e-50
Ssc.21577.2.S1_at		NR3C1	1.52334	2.70739e-50	8.20865e-50
Ssc.30777.3.A1_at		BBX	-1.37494	3.01508e-50	9.13544e-50
Ssc.14502.1.S1_a_at	SUCLG1	SUCLG1	0.616786	3.47648e-50	1.05264e-49
Ssc.977.1.A1_at	WSB1	WSB1	-2.02852	3.90975e-50	1.18305e-49
Ssc.28780.1.A1_at	LOC100621032		1.46217	3.98332e-50	1.20451e-49
Ssc.792.1.S1_at	RPS5	RPS5	0.665501	4.166e-50	1.25892e-49
Ssc.11369.2.A1_at		DERL1	-0.950442	4.36922e-50	1.31945e-49
Ssc.1116.1.S1_at	CPD	CPD	-1.15397	4.43403e-50	1.33814e-49
Ssc.1987.1.S1_at	TIAF1		1.56065	4.77152e-50	1.43903e-49
Ssc.3970.1.A1_at	SDAD1		-1.28784	4.91893e-50	1.48251e-49
Ssc.1647.1.S1_at	IFT46	IFT46	-0.920609	5.0301e-50	1.51501e-49
Ssc.12344.1.S1_at	RHOJ	RHOJ	1.07865	5.47698e-50	1.64852e-49
Ssc.28484.1.S1_at		C12orf73	-0.975848	5.48176e-50	1.64887e-49
Ssc.15420.1.S1_at	CARNS1	CARNS1	1.50947	6.04975e-50	1.81852e-49
Ssc.6050.1.A1_at	PECAM1	PECAM1	0.809718	6.11469e-50	1.83683e-49
Ssc.7336.1.A1_at			0.650031	6.65447e-50	1.99766e-49
Ssc.7933.1.A1_at	LOC100524102	CDK8	-1.3117	6.87509e-50	2.06253e-49
Ssc.13269.1.S1_at	ADIPOR1	KLHL12	0.873187	7.17222e-50	2.15025e-49
Ssc.3727.1.A1_at	CNOT1	CNOT1	0.927855	7.92769e-50	2.37518e-49
Ssc.494.1.S1_at			-1.79285	8.06994e-50	2.41621e-49
Ssc.11159.1.A1_at	CSNK1A1		1.30976	8.58935e-50	2.57004e-49
Ssc.5358.1.S1_at	PIAS1	PIAS1	0.860598	9.17107e-50	2.7423e-49
Ssc.21705.1.S1_at	RNF138	RNF138	-1.37284	9.47155e-50	2.83029e-49
Ssc.20901.1.A1_at			-0.693849	1.0167e-49	3.03611e-49
Ssc.5764.1.S1_at	WDR45B	WDR45B	-1.01808	1.0261e-49	3.06218e-49
Ssc.867.1.A1_at	ATP6V0E1		-0.907285	1.04188e-49	3.10722e-49
Ssc.2841.1.S1_at	CREM	CREM	1.28997	1.08343e-49	3.22903e-49
Ssc.25975.1.S1_at		PRMT3	1.26061	1.11503e-49	3.32104e-49
Ssc.30014.1.A1_at			-1.32386	1.17453e-49	3.49597e-49
Ssc.1940.1.S1_a_at	ISCA1		1.06489	1.34758e-49	4.00843e-49
Ssc.1150.1.S1_at	LOC100511934	UBR4	0.808039	1.62165e-49	4.82051e-49
Ssc.13241.1.A1_at			1.67957	1.68719e-49	5.01206e-49
Ssc.9075.1.A1_at	JUN		1.29908	1.69585e-49	5.03453e-49
Ssc.1045.1.A1_at	WDR82	WDR82	0.792526	1.90424e-49	5.6495e-49
Ssc.11134.1.S1_at	PRPF4	PRPF4	-0.850758	1.92486e-49	5.70696e-49
Ssc.11192.1.A1_at	VPS29	VPS29	0.816885	2.01286e-49	5.96397e-49
Ssc.17067.1.A1_s_at		DDX1	0.8261	2.27785e-49	6.74475e-49
Ssc.939.1.A1_at	RPL12		0.607112	2.285e-49	6.76153e-49
Ssc.26092.1.A1_at	APH1A	APH1A	-1.02535	2.3217e-49	6.86565e-49
Ssc.17179.1.S1_at	EIF3G	EIF3G	1.00793	2.70724e-49	8.00057e-49
Ssc.13973.1.S1_at	HEXA		-0.549209	2.83852e-49	8.38311e-49
Ssc.6356.1.S1_at	ODC1	ODC1	-1.0822	2.98114e-49	8.79862e-49
Ssc.11054.1.S1_at	POLD4		-0.991757	3.1101e-49	9.17328e-49
Ssc.17212.1.A1_at	UBE2V1	UBE2V1	0.710653	3.22243e-49	9.49846e-49
Ssc.15700.1.S1_at	RPL8	RPL8	0.666771	3.59448e-49	1.05883e-48
Ssc.1568.1.A1_at	GSPT1	GSPT1	1.38085	3.69666e-49	1.08822e-48
Ssc.7185.1.A1_at	PDHX	PDHX	1.27483	3.7874e-49	1.11422e-48
Ssc.27167.1.S1_at	LOC100156293		1.3478	3.79117e-49	1.1146e-48
Ssc.6881.1.A1_s_at	TOR1B	TOR1B	-0.984957	3.79982e-49	1.11643e-48
Ssc.5878.1.S1_at		TMEM33	-1.19136	4.71105e-49	1.38326e-48
Ssc.24406.1.A1_at	DTWD1	DTWD1	1.25266	5.50645e-49	1.61473e-48
Ssc.1078.2.A1_at	CREG1		-1.60124	5.50368e-49	1.61473e-48
Ssc.25104.1.S1_at	TEFM	TEFM	1.22367	5.81652e-49	1.70456e-48
Ssc.7556.1.S1_at	SRP9		1.07649	5.86244e-49	1.71691e-48
Ssc.7659.1.A1_at	QKI	QKI	0.960986	6.22503e-49	1.82193e-48
Ssc.19975.1.S1_at	PTGES3	PTGES3	1.11108	7.79291e-49	2.27935e-48
Ssc.12126.1.A1_at		DBT	-0.889776	7.88398e-49	2.30451e-48
Ssc.5718.1.A1_at	CNOT8	CNOT8	0.719326	8.27674e-49	2.41776e-48
Ssc.8346.1.A1_at		TMEM59	-0.949112	9.49418e-49	2.77162e-48
Ssc.9528.1.S1_at	UTP3	UTP3	1.17334	1.10182e-48	3.21447e-48
Ssc.14003.4.S1_at	ADI1	ADI1	-0.82307	1.2026e-48	3.50625e-48
Ssc.27174.1.S1_at	CBX1		0.95638	1.23346e-48	3.59391e-48
Ssc.18739.1.A1_a_at	LOC100738642		-0.597348	1.31821e-48	3.8384e-48
Ssc.2860.1.S1_at	FAF2	FAF2	-0.798476	1.32183e-48	3.84648e-48
Ssc.21589.1.S1_at	LOC100154173	FERMT2	-1.09433	1.33671e-48	3.88728e-48
Ssc.941.1.S1_at	ACTA2	ACTA2	2.00308	1.35074e-48	3.9256e-48
Ssc.18002.1.S1_at	LOC100620348	CYTH1	-0.910729	1.38208e-48	4.0141e-48
Ssc.9637.1.S2_at	GLUL	GLUL	1.5048	1.4208e-48	4.12393e-48
Ssc.6924.1.S1_at	YWHAH	YWHAH	1.0649	1.58043e-48	4.58436e-48
Ssc.15467.1.A1_at	SNX9	SNX9	-1.1347	1.65743e-48	4.80465e-48
Ssc.810.1.S1_at	SCARB2	SCARB2	-0.731973	1.71746e-48	4.9755e-48
Ssc.1459.1.S1_at	ETFB	ETFB	-0.974118	1.76867e-48	5.12062e-48
Ssc.1081.1.A1_at	MBNL1	MBNL1	1.46147	1.86584e-48	5.3985e-48
Ssc.13477.1.S1_at	USP33		-1.31682	2.03035e-48	5.87075e-48
Ssc.19128.1.A1_at	FBXO21	FBXO21	-0.907822	2.06286e-48	5.96096e-48
Ssc.1893.1.S1_at	NR2F6	NR2F6	-1.05757	2.24827e-48	6.49263e-48
Ssc.3971.1.S1_at	CHID1	CHID1	-0.836917	2.34428e-48	6.7656e-48
Ssc.22037.1.S1_at	LAPTM5	LAPTM5	-1.68201	2.3584e-48	6.80203e-48
Ssc.20424.1.S1_at	SIAH2	SIAH2	0.869946	2.47641e-48	7.13787e-48
Ssc.11791.1.S1_at	SCARB1	SCARB1	-0.895595	2.75344e-48	7.93138e-48
Ssc.19724.2.S1_at	PDE6D	PDE6D	0.979833	2.88208e-48	8.29667e-48
Ssc.12962.1.A1_a_at	RPS15	RPS15	0.715175	2.90758e-48	8.36479e-48
Ssc.4161.1.A1_at	TAB2	TAB2	1.15316	2.91313e-48	8.37549e-48
Ssc.12589.1.A1_at	DYNLT3	DYNLT3	-1.13794	3.0299e-48	8.70572e-48
Ssc.29086.1.S1_at	RBPJ	RBPJ	1.82019	3.69901e-48	1.06215e-47
Ssc.15736.1.S1_at	TMBIM6	TMBIM6	-1.11811	3.74444e-48	1.07452e-47
Ssc.17295.1.S1_at		MYH9	-0.999472	3.88695e-48	1.11472e-47
Ssc.27515.1.S1_at	MTERF3		1.16994	4.15634e-48	1.19122e-47
Ssc.10810.1.A1_at	STT3A	STT3A	-0.712769	4.49002e-48	1.28605e-47
Ssc.20134.1.A1_at		UBE2J1	-0.935366	4.58383e-48	1.31209e-47
Ssc.4781.1.S1_at		NSMCE1	0.853881	4.8026e-48	1.37385e-47
Ssc.20756.1.S1_a_at	MRPL13	MRPL13	0.812914	4.98675e-48	1.42564e-47
Ssc.3346.1.S1_at	LOC100626015		-0.660427	5.11739e-48	1.46206e-47
Ssc.27582.1.S1_at		SGF29	-1.05049	5.64585e-48	1.61204e-47
Ssc.2690.1.S1_at		OTUD4	0.749243	5.70621e-48	1.62825e-47
Ssc.17758.1.S1_at		GAPDHS	0.67402	5.98887e-48	1.70784e-47
Ssc.29195.1.S1_at	AFF1	AFF1	0.840558	6.04734e-48	1.72343e-47
Ssc.22107.2.A1_at	EIF4E		1.71343	6.45343e-48	1.83802e-47
Ssc.27200.1.A1_at	LOC100739098	RP9	1.04381	6.63062e-48	1.8873e-47
Ssc.22428.1.A1_at	ZNF628	ZNF628	0.804955	6.69178e-48	1.90352e-47
Ssc.24477.1.A1_at	ROCK1	ROCK1	-2.28022	8.80303e-48	2.50252e-47
Ssc.11308.1.A1_at	EDEM3	EDEM3	-1.23813	1.05506e-47	2.99746e-47
Ssc.13371.1.S1_at	ATP5G3	ATP5MC3	1.24455	1.09014e-47	3.09518e-47
Ssc.21205.1.S1_at	MRPL19	MRPL19	0.99001	1.40759e-47	3.99402e-47
Ssc.5560.1.S1_at	HOMER2	HOMER2	1.38337	1.53572e-47	4.35486e-47
Ssc.19257.1.S1_at	NAXE	NAXE	0.975242	1.57736e-47	4.47017e-47
Ssc.7319.1.A1_at	UBXN7	UBXN7	-1.18991	1.67202e-47	4.73548e-47
Ssc.22092.1.S1_at			1.59722	2.03009e-47	5.74604e-47
Ssc.10451.1.S1_at	SERPINF1	SERPINF1	-0.990957	2.08269e-47	5.89126e-47
Ssc.15512.1.S1_at		RERE	1.2541	2.13176e-47	6.02632e-47
Ssc.10099.1.S1_at	SEC24B	SEC24B	1.02138	2.18364e-47	6.16916e-47
Ssc.24024.1.S1_at			-1.19917	2.32938e-47	6.57683e-47
Ssc.11064.1.S1_at	EIF1B	EIF1B	1.15699	2.58381e-47	7.29065e-47
Ssc.8139.1.S1_at	PHYH	PHYH	-1.03029	2.70493e-47	7.62771e-47
Ssc.5643.1.A1_at		GOSR1	-1.02479	2.70959e-47	7.63611e-47
Ssc.1703.2.A1_at		FAXDC2	1.55643	3.77826e-47	1.06412e-46
Ssc.12073.1.A1_at	RPS2		0.519228	4.21283e-47	1.18578e-46
Ssc.2797.1.S1_at	RABGAP1	RABGAP1	0.640473	4.25151e-47	1.19593e-46
Ssc.8747.1.S1_at	WDR92	WDR92	-1.01504	4.64431e-47	1.30562e-46
Ssc.27228.1.S1_at	SEC63	SEC63	-1.21814	5.01076e-47	1.40777e-46
Ssc.4085.1.S1_at		PXN	0.81251	5.25204e-47	1.47465e-46
Ssc.8009.1.A1_at	HNRNPA0		0.990825	5.40434e-47	1.51648e-46
Ssc.5022.1.A1_at			1.53403	5.47734e-47	1.53601e-46
Ssc.10911.2.S1_at	GRK3	GRK3	1.30105	5.84121e-47	1.63705e-46
Ssc.3672.1.S1_at	C7H6orf62	C6orf62	-0.972151	6.39388e-47	1.79084e-46
Ssc.20874.2.S1_at	ACTR1A	ACTR1A	0.735308	6.66827e-47	1.86654e-46
Ssc.28410.1.S1_at	DGCR8	DGCR8	-0.527984	8.04647e-47	2.25094e-46
Ssc.5993.1.A1_at		FGGY	-1.28546	8.3291e-47	2.32857e-46
Ssc.4908.1.S1_at	MRPS11	MRPS11	0.672218	8.56666e-47	2.39352e-46
Ssc.2160.1.S1_at		ATG5	1.60751	9.25711e-47	2.58484e-46
Ssc.16804.1.A1_at	HSPA8	HSPA8	1.42399	1.11989e-46	3.12513e-46
Ssc.7368.1.A1_at			-1.29404	1.21451e-46	3.3871e-46
Ssc.923.1.A1_at	METAP2	METAP2	0.937817	1.44883e-46	4.03812e-46
Ssc.13764.1.S1_at	RPL30		0.543876	1.44994e-46	4.03875e-46
Ssc.4849.1.A1_at			1.36729	1.45345e-46	4.04606e-46
Ssc.25206.1.S1_at		PPIF	-1.52004	1.46343e-46	4.07133e-46
Ssc.6233.1.S1_at	PLPP3		-1.1737	1.54695e-46	4.30107e-46
Ssc.12654.1.A1_at	MEF2A	MEF2A	1.36663	1.62547e-46	4.51662e-46
Ssc.10464.1.A1_at		TMCO1	-1.17001	1.62908e-46	4.52389e-46
Ssc.9872.1.A1_at	CNOT11	CNOT11	0.871524	1.64793e-46	4.57347e-46
Ssc.6097.1.S1_at	TXNRD1	TXNRD1	-0.979098	1.6528e-46	4.58419e-46
Ssc.11792.1.A1_at		EIF3F	0.963722	1.68795e-46	4.67881e-46
Ssc.8077.1.S1_at	LOC100737125	DDX1	1.07502	1.87268e-46	5.18771e-46
Ssc.7099.2.A1_a_at	RFK	RFK	-1.13849	1.90628e-46	5.27758e-46
Ssc.17063.1.A1_at	RB1	RB1	1.49402	2.1223e-46	5.87208e-46
Ssc.8535.1.A1_at	CLCC1	CLCC1	-0.868994	2.13863e-46	5.91369e-46
Ssc.11616.1.S1_at	TMEM223	TMEM223	0.865684	2.39743e-46	6.62529e-46
Ssc.9684.1.S1_at	SLC16A10	MFSD4B	1.36723	2.48158e-46	6.85367e-46
Ssc.7482.2.A1_a_at			1.14647	2.59592e-46	7.1651e-46
Ssc.24724.1.A1_at			-1.19911	2.62296e-46	7.23537e-46
Ssc.6672.1.A1_at	USMG5		0.883885	2.8729e-46	7.92001e-46
Ssc.4237.1.A1_at	USP8	USP8	-1.01993	2.88149e-46	7.93891e-46
Ssc.3752.1.A1_at	KIAA1191		-1.2743	2.92281e-46	8.04788e-46
Ssc.15656.1.S1_at	FBL	FBL	0.786114	2.94592e-46	8.10663e-46
Ssc.21198.1.S1_at			0.892623	3.52577e-46	9.6964e-46
Ssc.5053.1.S1_at	CD163	CD163	-1.63647	3.947e-46	1.08483e-45
Ssc.10618.2.A1_at	NET1	NET1	-0.990051	4.35056e-46	1.19503e-45
Ssc.4115.1.S1_at		PHF5A	0.552089	4.60648e-46	1.26456e-45
Ssc.7522.1.A1_at	NDUFA2		0.637075	5.15803e-46	1.41512e-45
Ssc.1896.2.A1_a_at	GAMT	GAMT	-1.3645	6.07551e-46	1.66583e-45
Ssc.4913.1.A1_at	ENPP1	ENPP1	-1.11864	6.46146e-46	1.77059e-45
Ssc.13514.1.S1_at	NUCKS1	NUCKS1	-0.726201	6.50253e-46	1.78077e-45
Ssc.842.1.A1_a_at	RPS21		-0.450913	6.65597e-46	1.8217e-45
Ssc.1154.1.A1_at	RPL36	HSD11B1L	0.710376	7.10647e-46	1.94383e-45
Ssc.12335.1.S1_at	EEF1AKMT1	EEF1AKMT1	0.766166	7.1555e-46	1.95607e-45
Ssc.10333.1.A1_at	BLZF1	BLZF1	1.02253	7.54534e-46	2.0614e-45
Ssc.1657.1.S1_at		ABCC5	1.29485	7.6471e-46	2.08795e-45
Ssc.13304.1.A1_at		RF00049	0.494177	7.91273e-46	2.15918e-45
Ssc.12970.1.S1_at	EIF1AX	EIF1AX	1.46869	9.08757e-46	2.47828e-45
Ssc.13879.1.S1_at	DENND5A	DENND5A	0.754904	9.19584e-46	2.50631e-45
Ssc.5318.1.A1_at	PM20D2	PM20D2	-1.47238	9.63141e-46	2.62345e-45
Ssc.9291.1.A1_at	PALMD	PALMD	1.55911	1.08085e-45	2.94231e-45
Ssc.10033.1.A1_at			0.965952	1.08495e-45	2.95172e-45
Ssc.19951.1.A1_at	LOC100738600		1.12366	1.30245e-45	3.54133e-45
Ssc.2538.1.S1_at	RPP25L	RPP25L	0.740445	1.33367e-45	3.62405e-45
Ssc.7656.1.A1_at	NPEPPS	NPEPPS	0.980565	1.35189e-45	3.67138e-45
Ssc.17158.1.S1_at	SRSF11	SRSF11	-1.47745	1.36349e-45	3.70068e-45
Ssc.27374.1.A1_at	RFC5	RFC5	-0.911745	1.42074e-45	3.85377e-45
Ssc.7021.1.A1_at	EPB41L2	EPB41L2	-0.764342	1.44697e-45	3.92257e-45
Ssc.2602.1.S1_at	DTD1		0.718136	1.489e-45	4.03411e-45
Ssc.25754.1.S1_at	EIF2S1	EIF2S1	1.29377	1.51199e-45	4.09397e-45
Ssc.5145.1.S1_a_at	HSP70.2		2.03373	1.63381e-45	4.4212e-45
Ssc.16677.1.S1_a_at	MIEN1	MIEN1	1.00616	1.65359e-45	4.47205e-45
Ssc.5619.1.S1_at			-1.0559	1.83019e-45	4.94673e-45
Ssc.11397.1.A1_at	MTG1		0.656325	1.8988e-45	5.12911e-45
Ssc.7335.1.S1_at		EIF2S2	1.35069	1.91193e-45	5.16153e-45
Ssc.29078.1.S1_at	LOC100620590	TRIM24	0.985409	2.47937e-45	6.68944e-45
Ssc.7503.1.A1_at			0.805411	2.99638e-45	8.07959e-45
Ssc.1640.1.A1_at		IPP	1.05632	3.15251e-45	8.49556e-45
Ssc.30220.1.A1_at			-1.03501	3.55536e-45	9.57551e-45
Ssc.17316.1.S1_at	C1QC	C1QC	-2.00515	3.80446e-45	1.02403e-44
Ssc.9995.1.S1_at	EMC3	EMC3	0.474839	3.84772e-45	1.03507e-44
Ssc.1384.2.S1_at	AKAP9	AKAP9	1.36909	4.24542e-45	1.14138e-44
Ssc.6506.1.A1_at			1.09084	4.34137e-45	1.16649e-44
Ssc.4084.1.S1_at		PLXNB2	-1.04813	4.35442e-45	1.1693e-44
Ssc.13327.1.A1_at	PCNP	PCNP	1.14154	4.72667e-45	1.26852e-44
Ssc.13101.1.A1_at			-1.17081	5.0889e-45	1.36493e-44
Ssc.19462.1.S1_at	MEF2A	MEF2A	1.0736	5.22388e-45	1.40031e-44
Ssc.20488.1.A1_at	RPS9	RPS9	0.64616	5.44789e-45	1.4595e-44
Ssc.21898.1.S1_at			1.21932	5.84851e-45	1.5659e-44
Ssc.10941.1.S1_at	COX6C	COX6C	0.820272	6.36245e-45	1.70251e-44
Ssc.9109.1.A1_at	IDE	IDE	0.892311	6.72509e-45	1.79849e-44
Ssc.1247.1.S1_at		TRAPPC3	-0.792976	8.03614e-45	2.14784e-44
Ssc.7419.1.S1_at	RABGGTB		1.24893	8.50036e-45	2.27058e-44
Ssc.29859.1.A1_at	HSDL2	HSDL2	-1.3879	9.32788e-45	2.49017e-44
Ssc.30854.1.S1_at		ZNF219	0.950205	1.11964e-44	2.98723e-44
Ssc.25053.2.A1_at			-1.15262	1.21333e-44	3.23532e-44
Ssc.22259.1.A1_at	MAP2K4	MAP2K4	0.52321	1.22487e-44	3.26418e-44
Ssc.5459.1.A1_at	ASXL1	ASXL1	-0.932214	1.24403e-44	3.3133e-44
Ssc.18528.2.A1_at	MFSD1	MFSD1	-0.879921	1.27111e-44	3.38345e-44
Ssc.16824.1.A1_at	ITM2C	ITM2C	-0.755839	1.3103e-44	3.48572e-44
Ssc.3154.1.S1_at			-0.845242	1.39708e-44	3.71441e-44
Ssc.9940.1.A1_at	PDCL3		0.970305	1.57949e-44	4.19694e-44
Ssc.17755.1.S1_at	CRK	CRK	-1.0776	1.76158e-44	4.67804e-44
Ssc.2639.1.S1_at		POLR3C	0.750128	2.14361e-44	5.68923e-44
Ssc.17619.1.S1_at	NUDC	NUDC	0.761844	2.20283e-44	5.843e-44
Ssc.5800.1.A1_at		BEND7	-0.703987	2.21108e-44	5.86147e-44
Ssc.2389.1.S1_at		REST	1.08321	2.5796e-44	6.83443e-44
Ssc.16794.1.A1_at	PLGRKT	PLGRKT	1.25781	2.68541e-44	7.11064e-44
Ssc.29749.1.A1_at	AKAP7	AKAP7	-1.36714	2.72146e-44	7.2019e-44
Ssc.13558.1.A1_at		PRRC1	-1.03903	2.78315e-44	7.36089e-44
Ssc.7221.1.S1_at		H2AFV	1.55608	2.80009e-44	7.40141e-44
Ssc.22328.1.S1_at	DARS	DARS	1.30405	2.8643e-44	7.56675e-44
Ssc.7104.1.S1_at			0.98387	2.92834e-44	7.73143e-44
Ssc.8378.1.A1_at	TMED7	TMED7	-1.16613	3.00164e-44	7.92036e-44
Ssc.25783.1.S1_at	WDR26	WDR26	0.730447	3.42423e-44	9.03022e-44
Ssc.25676.1.S1_at	RNF103	RNF103	-0.865165	3.50427e-44	9.23594e-44
Ssc.3954.1.A1_at	COPG1	COPG1	-0.763257	3.73224e-44	9.83112e-44
Ssc.8640.1.S1_at	VTI1B	VTI1B	0.864163	4.20372e-44	1.10666e-43
Ssc.3033.1.S1_a_at	MAPKAPK3	MAPKAPK3	0.718205	4.7061e-44	1.2382e-43
Ssc.19615.1.A1_a_at			0.711216	4.93331e-44	1.29723e-43
Ssc.4388.1.S1_at	JMJD4	JMJD4	-0.787562	4.93761e-44	1.29762e-43
Ssc.6966.3.S1_a_at	CDKN1B	CDKN1B	1.0871	5.18106e-44	1.36081e-43
Ssc.29178.1.A1_at	RETSAT	RETSAT	-1.57076	6.15917e-44	1.61678e-43
Ssc.1103.1.S1_at	DYNC1LI1	DYNC1LI1	1.30501	6.16425e-44	1.61718e-43
Ssc.12507.1.S1_at	HADH	HADH	-0.649337	6.68157e-44	1.75189e-43
Ssc.6462.1.A1_at	PLPP3		-1.1713	7.82872e-44	2.05149e-43
Ssc.29114.1.S1_at			-0.78784	8.27244e-44	2.16652e-43
Ssc.21958.2.S1_at			1.32633	9.32083e-44	2.43969e-43
Ssc.20635.1.S1_at	METAP2	METAP2	0.988899	1.01007e-43	2.64229e-43
Ssc.13957.1.A1_at		NUP58	-0.726496	1.04574e-43	2.73403e-43
Ssc.31106.1.A1_at			-1.27212	1.07109e-43	2.7987e-43
Ssc.1029.1.S1_at		PANK3	-0.920157	1.10339e-43	2.88146e-43
Ssc.1500.1.S1_a_at			0.703812	1.11061e-43	2.89867e-43
Ssc.18237.1.A1_at	DIP2B		-1.068	1.14915e-43	2.99754e-43
Ssc.9916.1.S1_at	LOC100152415	SPART	-1.16244	1.19097e-43	3.10484e-43
Ssc.26057.1.A1_at	LOC100518921	CDK6	-1.25968	1.27281e-43	3.31629e-43
Ssc.6730.1.S1_at			0.800257	1.36547e-43	3.55569e-43
Ssc.6967.1.A1_at	RPL26		0.421822	1.37078e-43	3.56747e-43
Ssc.8237.1.A1_at		LRRC58	-0.85789	1.40876e-43	3.66423e-43
Ssc.14298.1.A1_at	YLPM1	YLPM1	-0.571297	1.50982e-43	3.92484e-43
Ssc.29622.1.A1_at	IGF1R		-1.69404	1.59893e-43	4.15412e-43
Ssc.8936.1.S1_at		RAP1B	1.24317	1.64106e-43	4.26115e-43
Ssc.10886.1.S1_at	MAP3K1	MAP3K1	-1.02117	1.82155e-43	4.72712e-43
Ssc.16161.1.S1_at	THOP1	THOP1	-0.965818	1.88941e-43	4.90042e-43
Ssc.18280.1.A1_at	AMACR	AMACR	-1.93922	1.98488e-43	5.14511e-43
Ssc.15717.1.S1_at	VPS4A		0.946221	2.03055e-43	5.2605e-43
Ssc.16426.1.S1_at	LOC100624149		1.03553	2.16429e-43	5.60379e-43
Ssc.10108.1.A1_at	SLC35D2		-0.703706	2.27784e-43	5.89443e-43
Ssc.23964.2.A1_at			-1.23107	2.53233e-43	6.54927e-43
Ssc.1285.1.S1_at		EOGT	-1.33332	2.74354e-43	7.09151e-43
Ssc.29682.1.A1_at	SBF2	SBF2	-1.17566	3.03144e-43	7.83122e-43
Ssc.23288.1.S1_at			1.7105	3.34181e-43	8.62813e-43
Ssc.30875.1.A1_at	RBM25		-1.18395	3.83276e-43	9.89009e-43
Ssc.15602.1.S1_at		MAEA	0.874627	3.96565e-43	1.02272e-42
Ssc.22655.1.S1_at	HLF	HLF	-1.03634	4.02539e-43	1.03754e-42
Ssc.4406.1.A1_at	LOC780433	SDHA	0.787286	4.35988e-43	1.12312e-42
Ssc.22386.1.S1_at	NDUFA5		1.94905	4.40383e-43	1.1338e-42
Ssc.2463.2.A1_at		FOXJ2	0.883279	4.44841e-43	1.14463e-42
Ssc.20801.1.S1_at	FBXO22	FBXO22	-1.06306	5.26927e-43	1.35508e-42
Ssc.20120.1.A1_at			0.798563	5.83949e-43	1.50088e-42
Ssc.23889.1.A1_s_at		PPP4R3B	-1.04687	6.12003e-43	1.5721e-42
Ssc.14199.1.A1_at	PABPN1	PABPN1	-1.2317	6.72366e-43	1.72618e-42
Ssc.10085.1.A1_at			1.22086	7.12397e-43	1.82792e-42
Ssc.3777.1.A1_at	AMFR	AMFR	0.979253	7.39627e-43	1.89673e-42
Ssc.884.2.S1_a_at	CMBL	CMBL	1.66434	7.6707e-43	1.96599e-42
Ssc.6410.1.S1_at	VGLL4	VGLL4	-0.916819	8.66462e-43	2.21949e-42
Ssc.2081.1.S1_at	RBM8A	RBM8A	0.659951	9.0779e-43	2.32405e-42
Ssc.15631.1.S1_at	EIF3E	EIF3E	0.850931	1.03592e-42	2.65058e-42
Ssc.7403.2.S1_at	MAP1LC3B	MAP1LC3B	0.798772	1.10975e-42	2.83789e-42
Ssc.6217.1.A1_at	C14H10orf99	DDX5	-1.22243	1.23017e-42	3.14408e-42
Ssc.1618.1.A1_at			-0.93457	1.2741e-42	3.25453e-42
Ssc.10426.1.S1_at		EIF3B	0.959856	1.33709e-42	3.4135e-42
Ssc.18444.1.S1_at	GARS	GARS	0.575381	1.34052e-42	3.42036e-42
Ssc.4292.1.S1_a_at	PEX19		0.942232	1.35815e-42	3.46341e-42
Ssc.14094.1.A1_at	SAR1B	SAR1B	0.702173	1.82463e-42	4.65037e-42
Ssc.21280.2.A1_at	CDC27	CDC27	-1.07346	1.98753e-42	5.0627e-42
Ssc.3230.1.S1_at	INTS10		-0.60103	2.06299e-42	5.25198e-42
Ssc.10992.1.S1_a_at	BUD23	BUD23	0.891045	2.0778e-42	5.28674e-42
Ssc.12187.1.S1_at		TNRC6A	-1.09396	2.22329e-42	5.65377e-42
Ssc.638.1.S1_at	UBA52	KXD1	1.08339	2.40796e-42	6.11994e-42
SscAffx.36.1.S1_at	COX2		-0.13676	2.45465e-42	6.23514e-42
Ssc.24841.1.S1_at			1.17591	2.84391e-42	7.21989e-42
Ssc.20352.1.S1_at	RAB3GAP2	RAB3GAP2	1.3075	2.95573e-42	7.4996e-42
Ssc.6996.1.A1_at	TSPYL4		-0.938464	3.14271e-42	7.96959e-42
Ssc.8528.2.S1_at	CTSC	CTSC	1.84736	3.47918e-42	8.81792e-42
Ssc.10025.3.S1_at	CEBPD	CEBPD	-1.55661	3.57384e-42	9.05279e-42
Ssc.5592.1.S1_at	FNTA	FNTA	0.604089	3.98828e-42	1.0097e-41
Ssc.4874.1.S1_at	CHERP	CHERP	-0.606004	4.10085e-42	1.03762e-41
Ssc.10494.1.S1_at		AHCYL1	-0.82964	4.15669e-42	1.05117e-41
Ssc.7511.2.A1_at	LOC100514512	CELF1	0.86377	4.52613e-42	1.14396e-41
Ssc.19588.1.S1_at	HSPB2		0.981726	5.11361e-42	1.29101e-41
Ssc.105.2.A1_at	PRKAR1A	PRKAR1A	0.766086	5.11187e-42	1.29101e-41
Ssc.2682.1.S1_at	TSC22D3	TSC22D3	0.997715	5.11862e-42	1.29156e-41
Ssc.11082.1.A1_at	WDR26	WDR26	1.21835	5.69811e-42	1.43698e-41
Ssc.21624.1.A1_at	LIN7C	LIN7C	-1.38942	5.95946e-42	1.50206e-41
Ssc.1680.1.S1_at	WWP1	WWP1	1.16911	6.85387e-42	1.72654e-41
Ssc.7782.1.S1_at	GGNBP2	GGNBP2	-1.29339	6.90697e-42	1.73895e-41
Ssc.18337.1.A1_at		FAM217B	1.24241	7.02188e-42	1.76691e-41
Ssc.14320.1.A1_at			-1.01238	7.62999e-42	1.91887e-41
Ssc.9451.1.S1_at	ITGAV	ITGAV	-1.06556	7.86867e-42	1.9778e-41
Ssc.20897.1.S1_at	ATP5F1	ATP5PB	0.666877	7.92331e-42	1.99044e-41
Ssc.4682.1.A1_at	DDX18	DDX18	-1.01721	8.17406e-42	2.0523e-41
Ssc.3842.1.A1_at	RPL7	RPL7	0.761523	9.1008e-42	2.28372e-41
Ssc.22333.2.A1_at	ALG2	ALG2	-0.723022	1.07257e-41	2.68999e-41
Ssc.945.1.S1_a_at	RPS26	RPS26	0.357803	1.11116e-41	2.78523e-41
Ssc.19241.1.S1_at	TMEM208		-0.7353	1.1267e-41	2.82262e-41
Ssc.4260.1.A1_at	BUD31	BUD31	0.554368	1.17863e-41	2.9511e-41
Ssc.5706.1.S1_at	ZER1	ZER1	0.781233	1.19644e-41	2.99407e-41
Ssc.26071.1.S1_at	AIDA	AIDA	0.704226	1.20893e-41	3.02366e-41
Ssc.10112.1.A1_at	MBTPS1	MBTPS1	-0.570945	1.22306e-41	3.05732e-41
Ssc.27177.2.S1_at		ATP8A1	1.48351	1.27952e-41	3.19669e-41
Ssc.15274.1.S1_a_at		CCS	-0.828815	1.30781e-41	3.26559e-41
Ssc.11330.1.A1_at	RPL29		0.43657	1.32065e-41	3.29584e-41
Ssc.10628.1.A1_at			-1.31185	1.43485e-41	3.57888e-41
Ssc.3296.1.S1_at	WDR48	WDR48	-0.747308	1.67843e-41	4.18414e-41
Ssc.953.1.A1_at	LOC100522725		-0.664331	1.88225e-41	4.68967e-41
Ssc.7924.1.A1_at	GTPBP10		0.939195	1.98662e-41	4.94701e-41
Ssc.25448.1.S1_s_at	RPS27L	RPS27L	0.795866	2.1813e-41	5.42883e-41
Ssc.13937.1.S1_at	TSG101		0.666403	2.42121e-41	6.02263e-41
Ssc.5226.2.A1_at	EHBP1	EHBP1	-0.958039	2.6277e-41	6.5327e-41
Ssc.23226.1.S1_at	EAPP	EAPP	1.29602	2.65473e-41	6.59631e-41
Ssc.15357.1.S1_at	PRKD3	PRKD3	-0.935364	2.67865e-41	6.6521e-41
Ssc.16893.1.S1_at	ARFIP1	ARFIP1	-0.745055	2.92786e-41	7.26703e-41
Ssc.13418.1.A1_at	LAMTOR3	LAMTOR3	1.15345	3.84365e-41	9.53484e-41
Ssc.9388.1.A1_at			0.734891	3.86885e-41	9.59213e-41
Ssc.12364.1.S1_at			0.463569	4.21345e-41	1.04408e-40
Ssc.4123.2.A1_at	PSMC2	PSMC2	0.938904	4.24558e-41	1.05147e-40
Ssc.6719.1.A1_at	HSPD1	HSPD1	-0.883841	4.31005e-41	1.06686e-40
Ssc.2451.1.A1_at			-1.32575	4.34249e-41	1.07431e-40
Ssc.8817.1.S1_at	LOC100525600	TOR1AIP1	0.72344	5.16909e-41	1.27811e-40
Ssc.10204.1.A1_at	VEZT	VEZT	1.14178	5.5969e-41	1.38314e-40
Ssc.11666.1.S1_s_at	EEF1A1	PAXX	-1.18783	6.04571e-41	1.49324e-40
Ssc.6623.1.S1_at	LOC100739365	NIPSNAP3B	1.21506	6.95765e-41	1.71755e-40
Ssc.21040.1.S1_at	FASTKD5		0.683045	7.37048e-41	1.81848e-40
Ssc.12515.1.S1_at	RACK1	RACK1	0.579052	7.75481e-41	1.91227e-40
Ssc.14272.1.A1_at			-1.03208	8.34878e-41	2.05762e-40
Ssc.10542.1.S1_at	EXOSC1	EXOSC1	-0.68555	9.23324e-41	2.27437e-40
Ssc.3197.1.S1_at	C2H19orf70	C19orf70	0.751251	9.47244e-41	2.33203e-40
Ssc.27306.1.S1_at	HCFC1	HCFC1	0.580814	9.74979e-41	2.39902e-40
Ssc.2178.1.A1_at	LOC100512237	ZNF134	0.814441	9.75719e-41	2.39954e-40
Ssc.3022.1.A1_at	TADA2B	TADA2B	0.606438	1.16365e-40	2.86017e-40
Ssc.6678.1.A1_at	THOC7	THOC7	0.99349	1.21381e-40	2.98185e-40
Ssc.18729.1.A1_s_at	ULK2	ULK2	1.21274	1.27223e-40	3.12367e-40
Ssc.28712.1.S1_at	ZNF518B	ZNF518B	0.834866	1.44896e-40	3.55569e-40
Ssc.3266.1.S1_at	TMEM5	RXYLT1	1.56082	1.53043e-40	3.7536e-40
Ssc.2356.1.S1_at		COG3	-1.45037	1.62173e-40	3.97538e-40
Ssc.30052.1.A1_at	ZNF613	ZNF613	0.64127	1.87609e-40	4.59643e-40
Ssc.4572.1.S1_at	RNF11	RNF11	1.00098	1.97858e-40	4.84491e-40
Ssc.22063.1.S1_at	EXOC7	EXOC7	0.998734	2.23703e-40	5.47483e-40
Ssc.10748.1.A1_at	FRS2	FRS2	-1.46746	2.28995e-40	5.60134e-40
Ssc.3751.1.A1_at	IST1		0.629904	2.32257e-40	5.67809e-40
Ssc.23845.1.S1_at	RREB1	RREB1	-0.796681	2.51449e-40	6.14397e-40
Ssc.12921.1.S1_at	FAM3C	FAM3C	-1.13608	2.60747e-40	6.36776e-40
Ssc.17474.1.S1_at		CCDC47	-0.946081	2.67748e-40	6.53523e-40
Ssc.8501.2.A1_at	ARL6IP5	ARL6IP5	1.11871	2.77409e-40	6.76742e-40
Ssc.4888.1.S1_at	TMEM214	TMEM214	-0.854757	2.97188e-40	7.24605e-40
Ssc.2501.1.A1_a_at	LOC100738627	DYM	0.627662	3.01249e-40	7.34114e-40
Ssc.5567.1.S1_at	HEXIM1		0.744313	3.02988e-40	7.37957e-40
Ssc.21439.1.S1_at	LOC100156608	RNF115	1.16912	3.48371e-40	8.48037e-40
Ssc.23217.2.S1_at	LOC100624265	STRN3	1.00247	3.91499e-40	9.52514e-40
Ssc.19353.2.S1_at	UBE3A	UBE3A	0.875778	4.31849e-40	1.05013e-39
Ssc.1650.1.A1_at		GTF2I	0.847285	5.25296e-40	1.27668e-39
Ssc.28509.1.S1_at	LOC100525950	SPOP	-0.664408	7.3615e-40	1.78818e-39
Ssc.2484.1.S1_at	ABHD17A	ABHD17A	0.842223	7.38095e-40	1.79196e-39
Ssc.7411.1.S1_at	PDCD10	PDCD10	1.10763	7.4494e-40	1.80761e-39
Ssc.5023.1.S1_at			0.825823	7.50614e-40	1.82041e-39
Ssc.6936.1.S1_at	ST13		-0.572543	8.11191e-40	1.96628e-39
Ssc.14218.1.S1_at		SPG21	-0.794486	9.51588e-40	2.30536e-39
Ssc.11215.1.S1_at	FRMD6	FRMD6	-0.857159	1.11682e-39	2.70423e-39
Ssc.14332.1.A1_at	MRPS36		1.61944	1.13629e-39	2.74992e-39
Ssc.20992.1.A1_at		UBE2E2	-0.962919	1.33462e-39	3.22816e-39
Ssc.770.1.S1_at	PRR13		-0.66715	1.39028e-39	3.36101e-39
Ssc.1749.1.A1_at	TRMT1L	TRMT1L	0.832496	1.4458e-39	3.49338e-39
Ssc.6441.1.A1_at	DHRS7	DHRS7	-1.01897	1.66421e-39	4.01897e-39
Ssc.16864.1.S1_at	PPARGC1A	PPARGC1A	1.97802	1.72391e-39	4.16093e-39
Ssc.11660.1.A1_at	METTL21A	METTL21A	0.889402	1.75638e-39	4.23707e-39
Ssc.18579.1.A1_at	CDK5RAP3	CDK5RAP3	-0.643752	1.89452e-39	4.5679e-39
Ssc.10818.1.A1_at	DPH3		1.02001	1.97308e-39	4.75481e-39
Ssc.1875.1.S1_at		UBA1	0.870692	1.98885e-39	4.79026e-39
Ssc.13780.12.S1_a_at			-0.660689	2.19615e-39	5.28677e-39
Ssc.5886.2.S1_at	PRPF4B	PRPF4B	-0.828481	2.43104e-39	5.84913e-39
Ssc.29647.1.A1_at	SRP19	SRP19	-1.13335	2.64074e-39	6.35033e-39
Ssc.19185.1.S1_at		PATL1	0.763842	2.64216e-39	6.35039e-39
Ssc.9835.1.A1_at		LRRC58	-1.31924	2.75411e-39	6.61596e-39
Ssc.10096.2.A1_at		IRF2BP2	1.04241	2.86091e-39	6.86889e-39
Ssc.9492.1.A1_at	DENND4C	DENND4C	-0.853014	3.0661e-39	7.35768e-39
Ssc.6663.1.A1_at	EEF1B2	EEF1B2	0.638914	3.11085e-39	7.46114e-39
Ssc.5611.1.S1_at	CHCHD10	CHCHD10	0.854863	3.13306e-39	7.51045e-39
Ssc.22277.1.S1_at	FAM175B	ABRAXAS2	0.713137	3.22027e-39	7.71543e-39
Ssc.24384.1.S1_at	RACK1	TRIM41	-0.67673	3.36359e-39	8.05458e-39
Ssc.6783.1.S1_at	TSPAN12	TSPAN12	-1.38538	3.66202e-39	8.76462e-39
Ssc.19265.1.A1_at		ATXN7L3	-0.879883	3.74225e-39	8.95194e-39
Ssc.5998.1.S1_at		AARSD1	0.565007	4.88681e-39	1.16837e-38
Ssc.6515.1.A1_at		PSPC1	0.984015	5.02805e-39	1.20151e-38
Ssc.22306.1.A1_at	CD164	CD164	0.949785	5.09571e-39	1.21704e-38
Ssc.5525.1.S1_at	LOC100627162	CDV3	1.11373	5.28998e-39	1.26278e-38
Ssc.30968.1.A1_s_at	LOC100514848		-0.757704	5.41441e-39	1.2918e-38
Ssc.31025.1.S1_at	CDIP1	CDIP1	0.943838	5.88503e-39	1.40335e-38
Ssc.1414.2.S1_at	NCOA1	NCOA1	0.691464	5.91487e-39	1.40973e-38
Ssc.5731.1.A1_at		MTDH	-1.10271	6.31246e-39	1.5037e-38
Ssc.1176.1.A1_at	LOC102167532	TGFBR3	-0.985639	6.62062e-39	1.57629e-38
Ssc.6364.1.S1_at	DDX20	DDX20	0.735103	6.99888e-39	1.66548e-38
Ssc.5146.1.A1_at	SRRT	SRRT	-0.598893	7.20943e-39	1.71469e-38
Ssc.709.1.S1_at	GLRX		-1.19376	8.06096e-39	1.91621e-38
Ssc.30989.1.A1_at	ZSWIM6	ZSWIM6	-0.889475	8.30834e-39	1.97399e-38
Ssc.9473.1.A1_at	BAG3		1.87427	8.43393e-39	2.00278e-38
Ssc.7435.1.A1_at	GALNT1	GALNT1	-1.07683	9.03462e-39	2.14431e-38
Ssc.2878.1.A1_at	LOC102158008	PAK2	0.856786	9.05041e-39	2.14694e-38
Ssc.8052.1.A1_at	LOC100152585	MGEA5	0.994015	9.97178e-39	2.36428e-38
Ssc.12284.1.A1_at	SGK1	SGK1	-1.45654	9.99936e-39	2.36958e-38
Ssc.30656.1.S1_at	TM9SF3	TM9SF3	-0.784868	1.11106e-38	2.63155e-38
Ssc.1781.2.A1_at	RBM25		-0.987415	1.13506e-38	2.687e-38
Ssc.887.1.A1_at	SERINC3	SERINC3	-0.717348	1.16182e-38	2.74892e-38
Ssc.1228.1.S1_at	MARCKS	MARCKS	-1.04906	1.24574e-38	2.94594e-38
Ssc.2152.1.A1_at	BSDC1	BSDC1	-0.889555	1.31015e-38	3.09667e-38
Ssc.11120.1.S1_at		GABARAP	0.980779	1.33893e-38	3.16304e-38
Ssc.5897.1.S1_at	C3H16orf91	C16orf91	0.676447	1.39898e-38	3.3032e-38
Ssc.6702.1.A1_at	DDX3X	DDX3X	0.973933	1.58211e-38	3.73364e-38
Ssc.7738.1.A1_at			-1.03948	1.59563e-38	3.7636e-38
Ssc.9133.1.A1_at	REXO2	REXO2	-0.747584	1.59926e-38	3.77021e-38
Ssc.29819.1.A1_at		ANKS1A	-0.701316	1.78691e-38	4.21043e-38
Ssc.6417.1.S1_at	STRAP	STRAP	0.684022	1.90994e-38	4.49798e-38
Ssc.1964.1.S1_at		HNRNPU	-0.689964	1.94232e-38	4.57187e-38
Ssc.8328.1.A1_at	PPIL3	PPIL3	0.695784	1.95104e-38	4.59003e-38
Ssc.6865.1.S1_at	RTN4	RTN4	1.04275	1.95455e-38	4.59592e-38
Ssc.6659.1.S1_at	UROD	UROD	0.617047	2.08625e-38	4.90307e-38
Ssc.3313.1.S1_at	HSPA4	HSPA4	1.00016	2.12583e-38	4.9935e-38
Ssc.11619.1.A1_at			1.44073	2.2266e-38	5.22752e-38
Ssc.30741.1.A1_s_at	RWDD1	RWDD1	1.16651	2.70369e-38	6.34434e-38
Ssc.1730.1.A1_at		SNTB2	-1.45424	2.96253e-38	6.94815e-38
Ssc.21101.1.S1_at	ALAS1	ALAS1	-1.30236	3.16554e-38	7.42045e-38
Ssc.6693.1.A1_at	RPS7		0.622521	3.2156e-38	7.53392e-38
Ssc.3803.1.S1_at	DDRGK1	DDRGK1	1.01837	3.62289e-38	8.48381e-38
Ssc.20965.1.S1_at	RABAC1	RABAC1	0.795106	3.80895e-38	8.91493e-38
Ssc.2923.1.S1_at	MRPL9	MRPL9	0.583264	3.97979e-38	9.31001e-38
Ssc.10232.1.A1_at	MYLIP		1.30473	4.10552e-38	9.5992e-38
Ssc.5322.1.S1_at	C6H1orf174	C1orf174	0.569858	4.34317e-38	1.01497e-37
Ssc.7970.1.A1_at	WTAP	WTAP	0.696044	4.4673e-38	1.04344e-37
Ssc.6015.1.A1_at		PTPN12	-0.948196	4.58339e-38	1.07001e-37
Ssc.7985.1.S1_at		ATP2B1	1.07625	4.90464e-38	1.14442e-37
Ssc.25199.1.S1_at	LOC102165296		-1.43391	5.29234e-38	1.23425e-37
Ssc.5692.1.S1_at	SPTSSA	SPTSSA	1.22656	5.30156e-38	1.23577e-37
Ssc.17186.2.S1_at	IGFBP7	IGFBP7	1.11796	5.44694e-38	1.269e-37
Ssc.15288.1.S1_at		RASSF8	1.09241	5.86733e-38	1.36625e-37
Ssc.11114.1.A1_at	RPA1	RPA1	0.565098	5.93098e-38	1.38036e-37
Ssc.13239.1.A1_at		EMC7	1.31016	6.2672e-38	1.45787e-37
Ssc.8228.1.S1_at	KANSL2	KANSL2	1.07883	6.68842e-38	1.55506e-37
Ssc.26882.1.A1_at			-1.03279	6.70773e-38	1.55875e-37
SscAffx.25.1.S1_at	ATP6		-0.122951	6.7786e-38	1.57442e-37
Ssc.5760.1.A1_at	LOC102166404	THUMPD3	1.10049	6.90611e-38	1.60322e-37
Ssc.14158.1.A1_at	TRAPPC13		1.22208	7.02916e-38	1.63095e-37
Ssc.10082.1.A1_at	LOC100523554	GNPTAB	0.669135	7.64993e-38	1.77408e-37
Ssc.4725.1.A1_at		AP2A2	-0.798034	8.79641e-38	2.03892e-37
Ssc.15242.1.S1_at	TNFRSF1B	TNFRSF1B	-0.726013	8.89616e-38	2.061e-37
Ssc.5637.1.S1_at	CWC15	CWC15	0.765969	8.95997e-38	2.07469e-37
Ssc.11440.3.A1_at			-0.873257	8.96436e-38	2.07469e-37
Ssc.15613.1.A1_at	TMBIM4		-1.09296	9.348e-38	2.16238e-37
Ssc.11102.2.S1_at	EIF3M		0.841039	9.70136e-38	2.24298e-37
Ssc.1153.1.A1_at			1.10442	9.80832e-38	2.26656e-37
Ssc.6071.1.S2_at	SET		0.807677	9.99451e-38	2.30841e-37
Ssc.1848.1.A1_at	CAPRIN1	CAPRIN1	-0.616793	1.00202e-37	2.31318e-37
Ssc.5363.1.S1_at	ME3	ME3	1.00606	1.16562e-37	2.68948e-37
Ssc.1093.2.A1_at	FZD4	FZD4	-1.06793	1.17053e-37	2.69944e-37
Ssc.19892.1.A1_at		NOTCH2	-0.969834	1.24751e-37	2.87551e-37
Ssc.1205.1.S1_at	NR2F2	NR2F2	-0.669166	1.26569e-37	2.91595e-37
Ssc.5390.1.A1_at	MZT1	MZT1	1.31202	1.34932e-37	3.10704e-37
Ssc.15609.1.S1_at	EGLN2		0.506812	1.35433e-37	3.117e-37
Ssc.1560.3.S1_a_at	RALA	RALA	0.792778	1.37336e-37	3.15921e-37
Ssc.21665.1.A1_at	DCAF10		1.09785	1.48567e-37	3.41584e-37
Ssc.7501.1.A1_at	ETF1	ETF1	0.87578	1.55421e-37	3.57163e-37
Ssc.12569.1.A1_at	TPD52		1.12555	1.64107e-37	3.76934e-37
Ssc.8596.1.A1_at			-1.10904	1.64409e-37	3.77438e-37
Ssc.16897.1.S1_at	LOC100626089		0.6767	1.79022e-37	4.10778e-37
Ssc.10801.1.A1_at	C13H3orf58	C3orf58	-1.06947	1.86004e-37	4.26582e-37
Ssc.902.1.S1_a_at	CCT3	CCT3	1.30522	1.95678e-37	4.48544e-37
Ssc.2089.1.A1_at		RCOR1	-0.75738	2.07505e-37	4.75415e-37
Ssc.21643.1.A1_at	PATL1	PATL1	0.802582	2.0812e-37	4.76585e-37
Ssc.30848.1.A1_s_at	MRPL46	MRPL46	0.538265	2.34885e-37	5.37604e-37
Ssc.6979.1.A1_at		TPP2	1.07107	3.36865e-37	7.7063e-37
Ssc.1340.1.A1_at		ATP13A3	-1.06782	3.68635e-37	8.42884e-37
Ssc.7906.1.A1_at	ARFGEF2	ARFGEF2	-1.1834	4.33335e-37	9.90324e-37
Ssc.4749.1.S1_at	TRRAP	TRRAP	-0.533538	4.34921e-37	9.93451e-37
Ssc.2505.2.S1_at	AKAP11		-0.847435	4.45342e-37	1.01674e-36
Ssc.29941.1.A1_at	NSMCE3		0.662738	4.93273e-37	1.12561e-36
[truncated: 2,193 more rows]
