# Supplementary material for: About the existence of common determinants of gene expression in the porcine liver and skeletal muscle
Source: BMC Genomics. 2019 Jun 24;20:518. doi: 10.1186/s12864-019-5889-5 (PMC6591854; doi:10.1186/s12864-019-5889-5)
Supplement: Supplementary file 3 — Table S2. Locations, absolute frequencies, lengths and status of CNVRs detected in 350 Duroc pigs with the PennCNV and GADA softwares. (XLSX 12 kb) [file 12864_2019_5889_MOESM3_ESM.xlsx]

## Sheet: Table S2 CNVR PennCNV-GADA
Table S2 Locations, absolute frequencies, lengths and status of CNVRs detected in 350 Duroc pigs with the PennCNV and GADA softwares
CNVR_ID	SSC_CNVR	Start_CNVR	End_CNVR	Length (bp)	Number of pigs carrying CNVR	Status
1	1	69277353	70209187	931834	10	gain
2	1	91078600	91624202	545602	28	gain
3	1	102790250	102862221	71971	2	gain
4	1	124588737	124679948	91211	2	gain
5	1	153586417	154745879	1159462	27	gain/loss
6	1	155350518	155492432	141914	2	loss
7	1	172957038	173277447	320409	48	gain/loss
8	1	244402210	244953973	551763	9	gain
9	1	262589333	263569858	980525	34	gain/loss
10	1	268632813	268698293	65480	2	loss
11	2	5827995	5900257	72262	3	loss
12	2	9006821	9167873	161052	6	loss
13	2	23422114	23472679	50565	9	gain
14	2	37419271	37625211	205940	2	gain
15	2	43353727	43960718	606991	45	loss
16	2	93747789	93848848	101059	3	gain
17	2	111359813	112065474	705661	3	gain
18	3	61512990	61635457	122467	8	gain
19	4	1100547	1191168	90621	5	loss
20	4	25170990	25414838	243848	8	gain
21	4	29020951	29052410	31459	5	gain
22	4	31636129	31852467	216338	2	gain
23	4	49047387	49626558	579171	6	gain
24	5	4641033	4678805	37772	2	loss
25	5	5513267	5600688	87421	3	loss
26	6	135347155	135519911	172756	23	gain
27	6	142728406	143157804	429398	4	gain
28	7	32438953	32827483	388530	7	loss
29	7	55507934	60749479	5241545	13	gain/loss
30	7	71250277	71626349	376072	2	gain
31	8	2091888	2375393	283505	4	loss
32	11	56978756	57235013	256257	19	loss
33	11	64880077	64942422	62345	2	gain
34	12	18167957	18577538	409581	2	loss
35	12	49136654	49197612	60958	3	gain
36	13	148908345	149166396	258051	4	loss
37	14	20879094	20993884	114790	4	loss
38	14	106152142	106554962	402820	3	gain
39	15	29638799	30076560	437761	21	loss
40	15	113432017	115061383	1629366	3	gain/loss
41	15	133076617	133135495	58878	3	loss
