# Supplementary material for: About the existence of common determinants of gene expression in the porcine liver and skeletal muscle
Source: BMC Genomics. 2019 Jun 24;20:518. doi: 10.1186/s12864-019-5889-5 (PMC6591854; doi:10.1186/s12864-019-5889-5)
Supplement: Supplementary file 4 — Table S3. Positional coincidence of the copy number variant regions (CNVR) detected in the current work with CNVRs reported in other pig populations. (XLSX 10 kb) [file 12864_2019_5889_MOESM4_ESM.xlsx]

## Sheet: Table S3 CNVRCoincidence-Papers
Table S3. Positional coincidence of the copy number variant regions (CNVR) detected in the current work with CNVRs reported in other pig populations.
CNVR_ID	SSC_CNVR	Start_CNVR	End_CNVR	Publications reporting the same CNV
4	1	124588737	124679948	Ramayo-Caldas et al. 2010
5	1	153586417	154745879	Ramayo-Caldas et al. 2010
6	1	155350518	155492432	Chen et al. 2012; Wang et al. 2014
7	1	172957038	173277447	Fernandez et al. 2014;Ramayo-Caldas et al. 2010;Schiavo et al. 2014
12	2	9006821	9167873	Wang et al. 2013
13	2	23422114	23472679	Chen et al. 2012;Wang et al 2014;Ramayo-Caldas et al. 2010
14	2	37419271	37625211	Ramayo-Caldas et al. 2010
15	2	43353727	43960718	Wang et al 2013;Chen et al. 2012;Ramayo-Caldas et al. 2010;Schiavo et al. 2014
18	3	61512990	61635457	Ramayo-Caldas et al. 2010
19	4	1100547	1191168	Fowler et al. 2013;Wang et al. 2014
20	4	25170990	25414838	Fernandez et al. 2014;Wang et al. 2014;Ramayo-Caldas et al. 2010
23	4	49047387	49626558	Ramayo-Caldas et al. 2010;Fadista et al. 2008
24	5	4641033	4678805	Chen et al. 2012;Fowler et al. 2013
25	5	5513267	5600688	Fowler et al. 2013
26	6	135347155	135519911	Chen et al. 2012
30	7	71250277	71626349	Ramayo-Caldas et al. 2010
32	11	56978756	57235013	Wang et al 2013;Chen et al. 2012;Ramayo-Caldas et al. 2010;Schiavo et al. 2014
33	11	64880077	64942422	Fowler et al. 2013;Chen et al. 2012
34	12	18167957	18577538	Schiavo et al. 2014;Chen et al. 2012
35	12	49136654	49197612	Fowler et al. 2013;Li et al. 2012;Chen et al. 2012
36	13	148908345	149166396	Wang et al 2013
37	14	20879094	20993884	Schiavo et al. 2014
38	14	106152142	106554962	Ramayo-Caldas et al. 2010
39	15	29638799	30076560	Li et al. 2012;Schiavo et al. 2014
41	15	133076617	133135495	Fowler et al. 2013;Schiavo et al. 2014
