# Supplementary material for: About the existence of common determinants of gene expression in the porcine liver and skeletal muscle
Source: BMC Genomics. 2019 Jun 24;20:518. doi: 10.1186/s12864-019-5889-5 (PMC6591854; doi:10.1186/s12864-019-5889-5)
Supplement: Supplementary file 5 — Table S4. Co-localization of CNVRs and cis-eQTLs in the gluteus medius muscle (eQTL and gene positions are expressed in Mb). Table S5. Co-localization of CNVRs and cis-eQTLs in liver tissue (eQTL and gene positions are expressed in Mb). (XLSX 13 kb) [file 12864_2019_5889_MOESM5_ESM.xlsx]

## Sheet: Table S4 CNVR_cis-eQTLs GM
Table S4 Co-localization of CNVR and cis-eQTL affecting gene expression in the pig gluteus medius muscle (eQTL and gene positions are expressed in Mb)
SSC_eQTLs	N_eQTLs	SNPs_eQTLs	Start_eQTLs	End_eQTLs	P-value	q-value	B	δ	ES	A1	MAF	Genes	SSC_genes	Start_genes	End_genes	CNVR_ID	SSC_CNVR	Start_CNVR	End_CNVR
2	22	MARC0095742	32578760	39383680	4.52e-10	4.3e-06	1.29e-05	-0.53	0.08	A	0.354	HTATIP2	2	39035224	39052170	14	2	37419271	37625211
2	24	ALGA0013197	33097740	39343223	1.24e-14	0	0	-0.52	0.06	A	0.25	PRMT3	2	38888028	39032739	14	2	37419271	37625211
14	5	ASGA0065742	102703160	106905089	3.84e-08	0.000548	0.0011	-0.34	0.06	A	0.147	IDE	14	103992039	104106576	38	14	106152142	106554962
SSC: porcine chromosome, N: Number of SNPs significantly associated with the trait under study , SNP: SNP displaying the most significant association with the trait under study, P-value: nominal P-value, q-value: q-value calculated with a false discovery rate approach, B : Bonferroni-corrected P-value,δ: allelic effect, ES: standard error , A1: minority allele, MAF: frequency of the minority alle…

## Sheet: Table S5 CNVR_cis-eQTLs liver
Table S5 Co-localization of CNVR and cis-eQTL affecting gene expression in the pig liver tissue (eQTL and gene positions are expressed in Mb)
SSC_eQTLs	N_eQTLs	SNPs_eQTLs	Start_eQTLs	End_eQTLs	P-value	q-value	B	δ	ES	A1	MAF	Genes	SSC_genes	Start_genes	End_genes	CNVR_ID	SSC_CNVR	Start_CNVR	End_CNVR
2	7	MARC0045154	4671904	8882495	2.62806e-06	0.0322049	0.0747104	0.274584	0.0565129	A	0.146	CTSF	2	5855035	5863424	11	2	5827995	5900257
13	6	ALGA0103755	141395962	148928467	1.73181e-07	0.00152055	0.00492319	0.444538	0.064078	A	0.286	GTPBP8	13	146909260	146932906	36	13	148908345	149166396
SSC: porcine chromosome, N: Number of SNPs significantly associated with the trait under study , SNP: SNP displaying the most significant association with the trait under study, P-value: nominal P-value, q-value: q-value calculated with a false discovery rate approach, B : Bonferroni-corrected P-value,δ: allelic effect, ES: standard error , A1: minority allele, MAF: frequency of the minority alle…
