# Supplementary material for: About the existence of common determinants of gene expression in the porcine liver and skeletal muscle
Source: BMC Genomics. 2019 Jun 24;20:518. doi: 10.1186/s12864-019-5889-5 (PMC6591854; doi:10.1186/s12864-019-5889-5)
Supplement: Supplementary file 6 — Table S6. Sequences of the primers used to validate CNVRs by qPCR. (XLSX 9 kb) [file 12864_2019_5889_MOESM6_ESM.xlsx]

## Sheet: Table S6 Primers
Table S6 Sequences of the primers used to validate CNVRs by qPCR.
CNVR (Gene Name)	Forward 5' to 3'	Reverse 5' to 3'
CNVR9 (OR1J4)	TCTGACTTTCTTACTCTCTGTTCATGC	AACTTGGACACACTGCTCTGGTT
CNVR15 (INSC)	TTGTTTCGAGAAGGAGCAAAGAG	GTCCCATAATGAACCACAATTTGA
CNVR32	CTGAAAGTCCATAATCCAACAGCA	AGCCATCACTCTTGGAAAATAACTG
CNVR38	CACCAGGTGGCATTTACTTTTGA	TTGTAGTTGGTGGCACAGAAATTT
